# Supplementary material for: A Bioinformatic Pipeline Places STAT5A as a miR-650 Target in Poorly Differentiated Aggressive Breast Cancer
Source: Int J Mol Sci. 2020 Oct 19;21(20):7720. doi: 10.3390/ijms21207720 (PMC7589888; doi:10.3390/ijms21207720)
Supplement: Supplementary file 1 [file ijms-21-07720-s001.zip]

Archive with 9 entries (7 files):
- ijms-963600-supplementary/
- ijms-963600-supplementary/ijms-963600-Figure S.pdf
- ijms-963600-supplementary/Supplementary table S3.xlsx
- ijms-963600-supplementary/Supplementary Table S4-TSG .xlsx
- ijms-963600-supplementary/Supplementary Table S5-Clinical features.xlsx
- ijms-963600-supplementary/__MACOSX/
- ijms-963600-supplementary/__MACOSX/._Supplementary table S3.xlsx
- ijms-963600-supplementary/__MACOSX/._Supplementary Table S4-TSG .xlsx
- ijms-963600-supplementary/__MACOSX/._Supplementary Table S5-Clinical features.xlsx
