# Supplementary material for: A Bioinformatic Pipeline Places STAT5A as a miR-650 Target in Poorly Differentiated Aggressive Breast Cancer
Source: Int J Mol Sci. 2020 Oct 19;21(20):7720. doi: 10.3390/ijms21207720 (PMC7589888; doi:10.3390/ijms21207720)
Supplement: Supplementary file 1 [file ijms-21-07720-s001.zip › ijms-963600-supplementary/Supplementary table S3.xlsx]

## Sheet: Hoja1
#term ID	term description	false discovery rate	matching proteins in your network (labels)
Biological Process (GO)
GO:0032922	circadian regulation of gene expression	3.5e-14	ARNTL,BHLHE41,CLOCK,CRY1,CRY2,CSNK1D,CSNK1E,PER1,PER2
GO:0007623	circadian rhythm	4.12e-13	ARNTL,BHLHE41,CLOCK,CRY1,CRY2,CSNK1D,CSNK1E,EGFR,PER1,PER2
GO:0048511	rhythmic process	1.4e-12	ARNTL,BHLHE41,CLOCK,CRY1,CRY2,CSNK1D,CSNK1E,EGFR,PER1,PER2,SRC
GO:0051239	regulation of multicellular organismal process	2.06e-10	ARNTL,CLOCK,CRY1,CSNK1D,CSNK1E,EGFR,ERBB4,F2,IL2,JAK1,JAK2,JAK3,MAPK1,PER1,PER2,PROCR,SRC,STAT5A,THBD
GO:2000323	negative regulation of glucocorticoid receptor signaling pathway	2.43e-10	ARNTL,CLOCK,CRY1,CRY2,PER1
GO:0018193	peptidyl-amino acid modification	4.57e-10	CLOCK,CSNK1D,CSNK1E,EGFR,ERBB4,JAK1,JAK2,JAK3,MAPK1,PER1,PRLR,SRC,STAT5A
GO:0006468	protein phosphorylation	1.08e-09	CRY1,CSNK1D,CSNK1E,EGFR,ERBB4,IL2,JAK1,JAK2,JAK3,MAPK1,PRLR,SRC,STAT5A
GO:0042752	regulation of circadian rhythm	4.96e-09	ARNTL,CRY1,CRY2,CSNK1D,CSNK1E,PER1,PER2
GO:0038083	peptidyl-tyrosine autophosphorylation	6.04e-09	EGFR,ERBB4,JAK1,JAK2,JAK3,SRC
GO:0065008	regulation of biological quality	6.39e-09	ARNTL,CLOCK,CRY1,CRY2,CSNK1D,CSNK1E,EGFR,ERBB4,F2,IL2,JAK2,JAK3,MAPK1,PER2,PRLR,PROCR,SRC,STAT5A,THBD
GO:0018108	peptidyl-tyrosine phosphorylation	7.31e-09	EGFR,ERBB4,JAK1,JAK2,JAK3,PRLR,SRC,STAT5A
GO:0044267	cellular protein metabolic process	7.31e-09	ARNTL,CLOCK,CRY1,CRY2,CSNK1D,CSNK1E,EGFR,ERBB4,F2,IL2,JAK1,JAK2,JAK3,MAPK1,PER1,PER2,PRLR,SRC,STAT5A
GO:0048583	regulation of response to stimulus	2.13e-08	ARNTL,CLOCK,CRY1,CRY2,CSNK1D,CSNK1E,EGFR,ERBB4,F2,IL2,JAK1,JAK2,JAK3,MAPK1,PER1,PER2,PRLR,SRC,THBD
GO:0010646	regulation of cell communication	2.27e-08	ARNTL,CLOCK,CRY1,CRY2,CSNK1D,CSNK1E,EGFR,ERBB4,F2,IL2,JAK1,JAK2,JAK3,MAPK1,PER1,PER2,PRLR,SRC
GO:0023051	regulation of signaling	2.54e-08	ARNTL,CLOCK,CRY1,CRY2,CSNK1D,CSNK1E,EGFR,ERBB4,F2,IL2,JAK1,JAK2,JAK3,MAPK1,PER1,PER2,PRLR,SRC
GO:0050793	regulation of developmental process	3.13e-08	ARNTL,BHLHE41,CLOCK,CSNK1D,CSNK1E,EGFR,ERBB4,F2,IL2,JAK1,JAK2,JAK3,MAPK1,PER2,SRC,STAT5A
GO:0033143	regulation of intracellular steroid hormone receptor signaling pathway	4.01e-08	ARNTL,CLOCK,CRY1,CRY2,PER1,SRC
GO:0032501	multicellular organismal process	4.37e-08	ARNTL,BHLHE41,CLOCK,CRY1,CRY2,CSNK1D,CSNK1E,EGFR,EPOR,ERBB4,F2,IL2,JAK2,JAK3,MAPK1,PER1,PER2,PRLR,PROCR,SRC,STAT5A,THBD
GO:0006464	cellular protein modification process	5e-08	CLOCK,CRY1,CRY2,CSNK1D,CSNK1E,EGFR,ERBB4,IL2,JAK1,JAK2,JAK3,MAPK1,PER1,PER2,PRLR,SRC,STAT5A
GO:0009966	regulation of signal transduction	5.38e-08	ARNTL,CLOCK,CRY1,CRY2,CSNK1D,CSNK1E,EGFR,ERBB4,F2,IL2,JAK1,JAK2,JAK3,MAPK1,PER1,PRLR,SRC
GO:0031399	regulation of protein modification process	5.6e-08	ARNTL,CRY1,CRY2,CSNK1D,EGFR,ERBB4,F2,IL2,JAK2,MAPK1,PER1,PER2,PRLR,SRC
GO:0051246	regulation of protein metabolic process	9.37e-08	ARNTL,CRY1,CRY2,CSNK1D,CSNK1E,EGFR,ERBB4,F2,IL2,JAK2,JAK3,MAPK1,PER1,PER2,PRLR,SRC
GO:0032880	regulation of protein localization	1.06e-07	ARNTL,CLOCK,CSNK1E,EGFR,ERBB4,F2,IL2,JAK2,MAPK1,PER2,SRC
GO:0038110	interleukin-2-mediated signaling pathway	1.19e-07	IL2,JAK1,JAK3,STAT5A
GO:0050878	regulation of body fluid levels	1.3e-07	ERBB4,F2,JAK2,MAPK1,PRLR,PROCR,SRC,STAT5A,THBD
GO:0007169	transmembrane receptor protein tyrosine kinase signaling pathway	1.62e-07	EGFR,ERBB4,JAK1,JAK2,JAK3,MAPK1,PRLR,SRC,STAT5A
GO:0060397	growth hormone receptor signaling pathway via JAK-STAT	1.83e-07	JAK2,JAK3,PRLR,STAT5A
GO:0080134	regulation of response to stress	2.65e-07	ARNTL,CLOCK,CRY1,EGFR,F2,IL2,JAK1,JAK2,MAPK1,PER1,SRC,THBD
GO:0007165	signal transduction	3.15e-07	CLOCK,CRY1,CRY2,CSNK1D,CSNK1E,EGFR,EPOR,ERBB4,F2,IL2,JAK1,JAK2,JAK3,MAPK1,PRLR,PROCR,SRC,STAT5A,THBD
GO:0030879	mammary gland development	3.23e-07	ERBB4,JAK2,MAPK1,PRLR,SRC,STAT5A
GO:0032268	regulation of cellular protein metabolic process	3.23e-07	ARNTL,CRY1,CRY2,CSNK1D,CSNK1E,EGFR,ERBB4,F2,IL2,JAK2,MAPK1,PER1,PER2,PRLR,SRC
GO:0045595	regulation of cell differentiation	3.67e-07	ARNTL,BHLHE41,CLOCK,CSNK1D,CSNK1E,EGFR,ERBB4,F2,IL2,JAK2,JAK3,MAPK1,PER2
GO:0032879	regulation of localization	3.71e-07	ARNTL,CLOCK,CRY1,CRY2,CSNK1E,EGFR,ERBB4,F2,IL2,JAK2,MAPK1,PER1,PER2,SRC,STAT5A
GO:0007166	cell surface receptor signaling pathway	6.68e-07	CSNK1D,CSNK1E,EGFR,EPOR,ERBB4,F2,IL2,JAK1,JAK2,JAK3,MAPK1,PRLR,SRC,STAT5A
GO:0046425	regulation of receptor signaling pathway via JAK-STAT	8.89e-07	ERBB4,F2,IL2,JAK2,JAK3,PRLR
GO:0010243	response to organonitrogen compound	9.13e-07	CRY1,EGFR,JAK2,JAK3,MAPK1,PER1,PRLR,SRC,STAT5A,THBD
GO:0009648	photoperiodism	9.37e-07	CLOCK,CRY1,CRY2,PER1
GO:0050896	response to stimulus	9.37e-07	ARNTL,CLOCK,CRY1,CRY2,CSNK1D,CSNK1E,EGFR,EPOR,ERBB4,F2,IL2,JAK1,JAK2,JAK3,MAPK1,PER1,PER2,PRLR,PROCR,SRC,STAT5A,THBD
GO:0046427	positive regulation of receptor signaling pathway via JAK-STAT	1.01e-06	ERBB4,F2,IL2,JAK2,PRLR
GO:0010033	response to organic substance	1.25e-06	CRY1,CSNK1D,EGFR,EPOR,ERBB4,IL2,JAK1,JAK2,JAK3,MAPK1,PER1,PRLR,SRC,STAT5A,THBD
GO:0042060	wound healing	1.25e-06	EGFR,ERBB4,F2,JAK2,MAPK1,PROCR,SRC,THBD
GO:0051240	positive regulation of multicellular organismal process	1.25e-06	ARNTL,CSNK1D,CSNK1E,EGFR,ERBB4,F2,IL2,JAK1,JAK2,SRC,STAT5A,THBD
GO:0051716	cellular response to stimulus	2.09e-06	ARNTL,CLOCK,CRY1,CRY2,CSNK1D,CSNK1E,EGFR,EPOR,ERBB4,F2,IL2,JAK1,JAK2,JAK3,MAPK1,PRLR,PROCR,SRC,STAT5A,THBD
GO:0000165	MAPK cascade	2.17e-06	EGFR,ERBB4,IL2,JAK1,JAK2,JAK3,MAPK1
GO:0048584	positive regulation of response to stimulus	2.35e-06	ARNTL,CLOCK,CSNK1D,CSNK1E,EGFR,ERBB4,F2,IL2,JAK2,MAPK1,PRLR,SRC,THBD
GO:0014066	regulation of phosphatidylinositol 3-kinase signaling	3e-06	EGFR,ERBB4,F2,JAK2,MAPK1
GO:0044260	cellular macromolecule metabolic process	3.24e-06	ARNTL,BHLHE41,CLOCK,CRY1,CRY2,CSNK1D,CSNK1E,EGFR,ERBB4,F2,IL2,JAK1,JAK2,JAK3,MAPK1,PER1,PER2,PRLR,SRC,STAT5A
GO:0051049	regulation of transport	3.37e-06	ARNTL,CLOCK,CRY1,CRY2,EGFR,F2,IL2,JAK2,MAPK1,PER1,PER2,SRC
GO:0048519	negative regulation of biological process	4.11e-06	ARNTL,BHLHE41,CLOCK,CRY1,CRY2,EGFR,ERBB4,F2,IL2,JAK2,JAK3,MAPK1,PER1,PER2,PRLR,PROCR,SRC,THBD
GO:0048699	generation of neurons	4.67e-06	ARNTL,CSNK1D,CSNK1E,EGFR,ERBB4,F2,IL2,JAK2,MAPK1,PER2,SRC
GO:1901700	response to oxygen-containing compound	4.78e-06	CRY1,EGFR,IL2,JAK2,JAK3,MAPK1,PER1,PRLR,SRC,STAT5A,THBD
GO:0007259	receptor signaling pathway via JAK-STAT	5.16e-06	JAK2,JAK3,PRLR,STAT5A
GO:0051171	regulation of nitrogen compound metabolic process	5.84e-06	ARNTL,BHLHE41,CLOCK,CRY1,CRY2,CSNK1D,CSNK1E,EGFR,ERBB4,F2,IL2,JAK2,JAK3,MAPK1,PER1,PER2,PRLR,SRC,STAT5A
GO:0048732	gland development	6.4e-06	EGFR,ERBB4,JAK2,MAPK1,PRLR,SRC,STAT5A
GO:0006950	response to stress	6.6e-06	ARNTL,CLOCK,CRY1,CSNK1E,EGFR,ERBB4,F2,JAK1,JAK2,JAK3,MAPK1,PER2,PROCR,SRC,THBD
GO:0031401	positive regulation of protein modification process	6.6e-06	ARNTL,CSNK1D,EGFR,ERBB4,F2,IL2,JAK2,MAPK1,PRLR,SRC
GO:0048523	negative regulation of cellular process	6.6e-06	ARNTL,BHLHE41,CLOCK,CRY1,CRY2,EGFR,ERBB4,F2,IL2,JAK2,JAK3,MAPK1,PER1,PER2,PRLR,SRC,THBD
GO:0048585	negative regulation of response to stimulus	6.6e-06	ARNTL,CLOCK,CRY1,CRY2,EGFR,F2,IL2,JAK3,PER1,SRC,THBD
GO:0009967	positive regulation of signal transduction	6.73e-06	ARNTL,CSNK1D,CSNK1E,EGFR,ERBB4,F2,IL2,JAK2,MAPK1,PRLR,SRC
GO:0032270	positive regulation of cellular protein metabolic process	6.75e-06	ARNTL,CSNK1D,CSNK1E,EGFR,ERBB4,F2,IL2,JAK2,MAPK1,PRLR,SRC
GO:2000026	regulation of multicellular organismal development	6.75e-06	ARNTL,CLOCK,CSNK1D,CSNK1E,EGFR,ERBB4,F2,IL2,JAK1,JAK3,PER2,SRC
GO:0051223	regulation of protein transport	7.58e-06	ARNTL,CLOCK,EGFR,IL2,JAK2,MAPK1,PER2,SRC
GO:0010468	regulation of gene expression	7.94e-06	ARNTL,BHLHE41,CLOCK,CRY1,CRY2,CSNK1D,CSNK1E,EGFR,ERBB4,F2,IL2,JAK2,MAPK1,PER1,PER2,SRC,STAT5A
GO:0030177	positive regulation of Wnt signaling pathway	7.94e-06	ARNTL,CSNK1D,CSNK1E,EGFR,SRC
GO:0080090	regulation of primary metabolic process	7.94e-06	ARNTL,BHLHE41,CLOCK,CRY1,CRY2,CSNK1D,CSNK1E,EGFR,ERBB4,F2,IL2,JAK2,JAK3,MAPK1,PER1,PER2,PRLR,SRC,STAT5A
GO:0050708	regulation of protein secretion	8.53e-06	ARNTL,CLOCK,EGFR,IL2,JAK2,PER2,SRC
GO:0060255	regulation of macromolecule metabolic process	1e-05	ARNTL,BHLHE41,CLOCK,CRY1,CRY2,CSNK1D,CSNK1E,EGFR,ERBB4,F2,IL2,JAK2,JAK3,MAPK1,PER1,PER2,PRLR,SRC,STAT5A
GO:0031323	regulation of cellular metabolic process	1.01e-05	ARNTL,BHLHE41,CLOCK,CRY1,CRY2,CSNK1D,CSNK1E,EGFR,ERBB4,F2,IL2,JAK2,JAK3,MAPK1,PER1,PER2,PRLR,SRC,STAT5A
GO:0046883	regulation of hormone secretion	1.01e-05	ARNTL,CLOCK,CRY1,EGFR,JAK2,PER2
GO:0042127	regulation of cell population proliferation	1.1e-05	EGFR,ERBB4,F2,IL2,JAK1,JAK2,JAK3,MAPK1,PER2,SRC,STAT5A
GO:0050794	regulation of cellular process	1.12e-05	ARNTL,BHLHE41,CLOCK,CRY1,CRY2,CSNK1D,CSNK1E,EGFR,EPOR,ERBB4,F2,IL2,JAK1,JAK2,JAK3,MAPK1,PER1,PER2,PRLR,PROCR,SRC,STAT5A,THBD
GO:0001934	positive regulation of protein phosphorylation	1.17e-05	CSNK1D,EGFR,ERBB4,F2,IL2,JAK2,MAPK1,PRLR,SRC
GO:0061180	mammary gland epithelium development	1.17e-05	ERBB4,JAK2,MAPK1,SRC
GO:1903530	regulation of secretion by cell	1.17e-05	ARNTL,CLOCK,CRY1,EGFR,IL2,JAK2,PER2,SRC
GO:0031347	regulation of defense response	1.18e-05	CLOCK,EGFR,F2,IL2,JAK1,JAK2,PER1,SRC
GO:0051173	positive regulation of nitrogen compound metabolic process	1.18e-05	ARNTL,CLOCK,CSNK1D,CSNK1E,EGFR,ERBB4,F2,IL2,JAK2,MAPK1,PER1,PER2,PRLR,SRC
GO:0045596	negative regulation of cell differentiation	1.24e-05	ARNTL,BHLHE41,EGFR,ERBB4,F2,IL2,JAK3,MAPK1
GO:0035723	interleukin-15-mediated signaling pathway	1.33e-05	JAK1,JAK3,STAT5A
GO:0048518	positive regulation of biological process	1.33e-05	ARNTL,CLOCK,CSNK1D,CSNK1E,EGFR,ERBB4,F2,IL2,JAK1,JAK2,JAK3,MAPK1,PER1,PER2,PRLR,SRC,STAT5A,THBD
GO:1903827	regulation of cellular protein localization	1.33e-05	CSNK1E,EGFR,ERBB4,F2,JAK2,MAPK1,SRC
GO:0007596	blood coagulation	1.41e-05	F2,JAK2,MAPK1,PROCR,SRC,THBD
GO:0019220	regulation of phosphate metabolic process	1.41e-05	CRY2,CSNK1D,EGFR,ERBB4,F2,IL2,JAK2,MAPK1,PER1,PRLR,SRC
GO:0048731	system development	1.41e-05	ARNTL,BHLHE41,CSNK1D,CSNK1E,EGFR,EPOR,ERBB4,F2,IL2,JAK2,JAK3,MAPK1,PER2,PRLR,SRC,STAT5A
GO:1903829	positive regulation of cellular protein localization	1.41e-05	EGFR,ERBB4,F2,JAK2,MAPK1,SRC
GO:0042221	response to chemical	1.42e-05	ARNTL,CRY1,CSNK1D,EGFR,EPOR,ERBB4,IL2,JAK1,JAK2,JAK3,MAPK1,PER1,PRLR,SRC,STAT5A,THBD
GO:0032103	positive regulation of response to external stimulus	1.45e-05	CLOCK,EGFR,F2,IL2,JAK2,THBD
GO:0042754	negative regulation of circadian rhythm	1.46e-05	CRY1,CRY2,PER2
GO:0071417	cellular response to organonitrogen compound	1.56e-05	EGFR,JAK2,JAK3,MAPK1,PRLR,SRC,STAT5A
GO:0031325	positive regulation of cellular metabolic process	1.58e-05	ARNTL,CLOCK,CSNK1D,CSNK1E,EGFR,ERBB4,F2,IL2,JAK2,MAPK1,PER1,PER2,PRLR,SRC
GO:0010604	positive regulation of macromolecule metabolic process	1.69e-05	ARNTL,CLOCK,CSNK1D,CSNK1E,EGFR,ERBB4,F2,IL2,JAK2,MAPK1,PER1,PER2,PRLR,SRC
GO:0009719	response to endogenous stimulus	1.84e-05	CRY1,CSNK1D,EGFR,ERBB4,JAK2,JAK3,MAPK1,PRLR,SRC,STAT5A
GO:0034097	response to cytokine	2e-05	EPOR,IL2,JAK1,JAK2,JAK3,MAPK1,PRLR,SRC,STAT5A
GO:0001932	regulation of protein phosphorylation	2.03e-05	CSNK1D,EGFR,ERBB4,F2,IL2,JAK2,MAPK1,PER1,PRLR,SRC
GO:1900182	positive regulation of protein localization to nucleus	2.11e-05	F2,JAK2,MAPK1,SRC
GO:1902531	regulation of intracellular signal transduction	2.23e-05	ARNTL,EGFR,ERBB4,F2,IL2,JAK2,JAK3,MAPK1,PER1,PRLR,SRC
GO:0009889	regulation of biosynthetic process	2.28e-05	ARNTL,BHLHE41,CLOCK,CRY1,CRY2,EGFR,ERBB4,F2,IL2,JAK2,JAK3,MAPK1,PER1,PER2,SRC,STAT5A
GO:0060341	regulation of cellular localization	2.28e-05	CSNK1E,EGFR,ERBB4,F2,JAK2,MAPK1,PER2,SRC
GO:0007399	nervous system development	2.34e-05	ARNTL,CSNK1D,CSNK1E,EGFR,EPOR,ERBB4,F2,IL2,JAK2,MAPK1,PER2,SRC
GO:0038127	ERBB signaling pathway	2.34e-05	EGFR,ERBB4,MAPK1,SRC
GO:0070887	cellular response to chemical stimulus	2.34e-05	ARNTL,CSNK1D,EGFR,EPOR,ERBB4,IL2,JAK1,JAK2,JAK3,MAPK1,PRLR,SRC,STAT5A
GO:0071310	cellular response to organic substance	2.46e-05	CSNK1D,EGFR,EPOR,ERBB4,IL2,JAK1,JAK2,JAK3,MAPK1,PRLR,SRC,STAT5A
GO:0051248	negative regulation of protein metabolic process	2.48e-05	CRY1,CRY2,EGFR,F2,IL2,JAK3,PER1,PER2,SRC
GO:0043153	entrainment of circadian clock by photoperiod	2.77e-05	CRY1,CRY2,PER1
GO:0050727	regulation of inflammatory response	2.82e-05	CLOCK,EGFR,F2,IL2,JAK2,PER1
GO:0051241	negative regulation of multicellular organismal process	2.88e-05	CRY1,EGFR,ERBB4,F2,IL2,JAK2,JAK3,PROCR,THBD
GO:0071495	cellular response to endogenous stimulus	3.01e-05	CSNK1D,EGFR,ERBB4,JAK2,JAK3,MAPK1,PRLR,SRC,STAT5A
GO:0033674	positive regulation of kinase activity	3.09e-05	EGFR,ERBB4,F2,JAK2,MAPK1,PRLR,SRC
GO:0051172	negative regulation of nitrogen compound metabolic process	3.46e-05	ARNTL,BHLHE41,CLOCK,CRY1,CRY2,EGFR,F2,IL2,JAK3,PER1,PER2,SRC
GO:0009891	positive regulation of biosynthetic process	3.53e-05	ARNTL,CLOCK,EGFR,ERBB4,F2,IL2,JAK2,MAPK1,PER1,PER2,SRC
GO:0065009	regulation of molecular function	3.55e-05	CLOCK,CRY2,CSNK1E,EGFR,ERBB4,F2,IL2,JAK1,JAK2,JAK3,MAPK1,PER2,PRLR,SRC
GO:0043434	response to peptide hormone	3.87e-05	CRY1,JAK2,JAK3,PRLR,SRC,STAT5A
GO:0060284	regulation of cell development	4.09e-05	ARNTL,CLOCK,CSNK1D,CSNK1E,ERBB4,F2,IL2,PER2
GO:0090276	regulation of peptide hormone secretion	4.46e-05	ARNTL,CLOCK,EGFR,JAK2,PER2
GO:0035556	intracellular signal transduction	4.47e-05	EGFR,ERBB4,IL2,JAK1,JAK2,JAK3,MAPK1,PRLR,SRC,STAT5A
GO:0008284	positive regulation of cell population proliferation	5.27e-05	EGFR,ERBB4,F2,IL2,JAK2,JAK3,MAPK1,STAT5A
GO:0030154	cell differentiation	5.49e-05	ARNTL,BHLHE41,CSNK1D,CSNK1E,EGFR,ERBB4,F2,IL2,JAK1,JAK2,JAK3,MAPK1,PER2,SRC
GO:0090263	positive regulation of canonical Wnt signaling pathway	5.53e-05	ARNTL,CSNK1D,EGFR,SRC
GO:2000112	regulation of cellular macromolecule biosynthetic process	5.57e-05	ARNTL,BHLHE41,CLOCK,CRY1,CRY2,EGFR,ERBB4,IL2,JAK2,JAK3,MAPK1,PER1,PER2,SRC,STAT5A
GO:0032502	developmental process	5.96e-05	ARNTL,BHLHE41,CSNK1D,CSNK1E,EGFR,EPOR,ERBB4,F2,IL2,JAK1,JAK2,JAK3,MAPK1,PER2,PRLR,SRC,STAT5A
GO:0034599	cellular response to oxidative stress	6.32e-05	ARNTL,EGFR,JAK2,MAPK1,SRC
GO:0042634	regulation of hair cycle	6.81e-05	ARNTL,CLOCK,PER1
GO:0019221	cytokine-mediated signaling pathway	8.02e-05	EPOR,IL2,JAK1,JAK2,JAK3,PRLR,STAT5A
GO:0038111	interleukin-7-mediated signaling pathway	8.07e-05	JAK1,JAK3,STAT5A
GO:0050730	regulation of peptidyl-tyrosine phosphorylation	8.24e-05	EGFR,ERBB4,IL2,JAK2,SRC
GO:0009314	response to radiation	8.36e-05	CLOCK,CRY1,CRY2,EGFR,PER1,THBD
GO:0009785	blue light signaling pathway	8.36e-05	CRY1,CRY2
GO:1905426	positive regulation of Wnt-mediated midbrain dopaminergic neuron differentiation	8.36e-05	CSNK1D,CSNK1E
GO:0071345	cellular response to cytokine stimulus	8.41e-05	EPOR,IL2,JAK1,JAK2,JAK3,MAPK1,PRLR,STAT5A
GO:0010605	negative regulation of macromolecule metabolic process	8.43e-05	ARNTL,BHLHE41,CLOCK,CRY1,CRY2,EGFR,F2,IL2,JAK3,PER1,PER2,SRC
GO:1902533	positive regulation of intracellular signal transduction	8.62e-05	EGFR,ERBB4,F2,IL2,JAK2,MAPK1,PRLR,SRC
GO:0048522	positive regulation of cellular process	8.94e-05	ARNTL,CLOCK,CSNK1D,CSNK1E,EGFR,ERBB4,F2,IL2,JAK2,JAK3,MAPK1,PER1,PER2,PRLR,SRC,STAT5A
GO:0071375	cellular response to peptide hormone stimulus	8.94e-05	JAK2,JAK3,PRLR,SRC,STAT5A
GO:0006355	regulation of transcription, DNA-templated	9.32e-05	ARNTL,BHLHE41,CLOCK,CRY1,CRY2,EGFR,ERBB4,IL2,JAK2,MAPK1,PER1,PER2,SRC,STAT5A
GO:0048878	chemical homeostasis	0.00011	CRY1,CRY2,EGFR,F2,IL2,JAK2,MAPK1,SRC
GO:2000113	negative regulation of cellular macromolecule biosynthetic process	0.00011	ARNTL,BHLHE41,CLOCK,CRY1,CRY2,JAK3,PER1,PER2,SRC
GO:0010557	positive regulation of macromolecule biosynthetic process	0.00012	ARNTL,CLOCK,EGFR,ERBB4,IL2,JAK2,MAPK1,PER1,PER2,SRC
GO:0050729	positive regulation of inflammatory response	0.00012	CLOCK,EGFR,IL2,JAK2
GO:0090218	positive regulation of lipid kinase activity	0.00012	ERBB4,F2,SRC
GO:0006807	nitrogen compound metabolic process	0.00014	ARNTL,BHLHE41,CLOCK,CRY1,CRY2,CSNK1D,CSNK1E,EGFR,ERBB4,F2,IL2,JAK1,JAK2,JAK3,MAPK1,PER1,PER2,PRLR,SRC,STAT5A
GO:0032101	regulation of response to external stimulus	0.00014	CLOCK,EGFR,F2,IL2,JAK2,PER1,THBD
GO:0050767	regulation of neurogenesis	0.00014	ARNTL,CSNK1D,CSNK1E,ERBB4,F2,IL2,PER2
GO:0009416	response to light stimulus	0.00018	CLOCK,CRY1,CRY2,EGFR,PER1
GO:0031328	positive regulation of cellular biosynthetic process	0.00018	ARNTL,CLOCK,EGFR,ERBB4,IL2,JAK2,MAPK1,PER1,PER2,SRC
GO:0051252	regulation of RNA metabolic process	0.00018	ARNTL,BHLHE41,CLOCK,CRY1,CRY2,EGFR,ERBB4,IL2,JAK2,MAPK1,PER1,PER2,SRC,STAT5A
GO:0097167	circadian regulation of translation	0.00018	PER1,PER2
GO:0007595	lactation	0.00019	ERBB4,PRLR,STAT5A
GO:0050865	regulation of cell activation	0.00019	F2,IL2,JAK2,JAK3,SRC,THBD
GO:0070849	response to epidermal growth factor	0.00019	EGFR,ERBB4,MAPK1
GO:0038113	interleukin-9-mediated signaling pathway	0.00023	JAK1,JAK3
GO:0042592	homeostatic process	0.00023	CRY1,CRY2,EGFR,F2,IL2,JAK2,JAK3,MAPK1,SRC
GO:0042976	activation of Janus kinase activity	0.00023	JAK2,PRLR
GO:0051726	regulation of cell cycle	0.00023	ARNTL,CLOCK,CRY1,CSNK1D,CSNK1E,EGFR,PER2,SRC
GO:1903508	positive regulation of nucleic acid-templated transcription	0.00026	ARNTL,CLOCK,EGFR,ERBB4,IL2,MAPK1,PER1,PER2,SRC
GO:0050819	negative regulation of coagulation	0.00027	F2,PROCR,THBD
GO:0045892	negative regulation of transcription, DNA-templated	0.00029	ARNTL,BHLHE41,CLOCK,CRY1,CRY2,PER1,PER2,SRC
GO:0044238	primary metabolic process	0.00031	ARNTL,BHLHE41,CLOCK,CRY1,CRY2,CSNK1D,CSNK1E,EGFR,ERBB4,F2,IL2,JAK1,JAK2,JAK3,MAPK1,PER1,PER2,PRLR,SRC,STAT5A
GO:0009725	response to hormone	0.00032	CRY1,EGFR,JAK2,JAK3,PRLR,SRC,STAT5A
GO:0031324	negative regulation of cellular metabolic process	0.00032	ARNTL,BHLHE41,CLOCK,CRY1,CRY2,F2,IL2,JAK3,PER1,PER2,SRC
GO:0043066	negative regulation of apoptotic process	0.00033	EGFR,ERBB4,IL2,JAK2,JAK3,PRLR,SRC
GO:0032147	activation of protein kinase activity	0.00036	EGFR,JAK2,MAPK1,PRLR,SRC
GO:0032870	cellular response to hormone stimulus	0.00036	EGFR,JAK2,JAK3,PRLR,SRC,STAT5A
GO:0050776	regulation of immune response	0.00036	F2,IL2,JAK1,JAK2,JAK3,MAPK1,SRC
GO:0051254	positive regulation of RNA metabolic process	0.00036	ARNTL,CLOCK,EGFR,ERBB4,IL2,MAPK1,PER1,PER2,SRC
GO:0018105	peptidyl-serine phosphorylation	0.00037	CSNK1D,CSNK1E,MAPK1,SRC
GO:0030522	intracellular receptor signaling pathway	0.00037	CRY1,CRY2,JAK2,SRC
GO:0050796	regulation of insulin secretion	0.00037	ARNTL,CLOCK,JAK2,PER2
GO:0042531	positive regulation of tyrosine phosphorylation of STAT protein	0.0004	ERBB4,IL2,JAK2
GO:0050866	negative regulation of cell activation	0.0004	F2,IL2,JAK3,THBD
GO:1901701	cellular response to oxygen-containing compound	0.00041	EGFR,JAK2,JAK3,MAPK1,PRLR,SRC,STAT5A
GO:0007260	tyrosine phosphorylation of STAT protein	0.00043	JAK2,JAK3
GO:0031349	positive regulation of defense response	0.00043	CLOCK,EGFR,IL2,JAK2,SRC
GO:0038114	interleukin-21-mediated signaling pathway	0.00043	JAK1,JAK3
GO:0050731	positive regulation of peptidyl-tyrosine phosphorylation	0.00043	ERBB4,IL2,JAK2,SRC
GO:0051222	positive regulation of protein transport	0.00043	EGFR,IL2,JAK2,MAPK1,SRC
GO:2000074	regulation of type B pancreatic cell development	0.00043	ARNTL,CLOCK
GO:0001817	regulation of cytokine production	0.00045	F2,IL2,JAK2,JAK3,PER1,SRC
GO:0014068	positive regulation of phosphatidylinositol 3-kinase signaling	0.00048	ERBB4,F2,JAK2
GO:0051094	positive regulation of developmental process	0.0005	ARNTL,CSNK1D,CSNK1E,ERBB4,IL2,JAK1,JAK2,SRC
GO:0051253	negative regulation of RNA metabolic process	0.00054	ARNTL,BHLHE41,CLOCK,CRY1,CRY2,PER1,PER2,SRC
GO:0044093	positive regulation of molecular function	0.00056	CLOCK,EGFR,ERBB4,F2,IL2,JAK2,MAPK1,PRLR,SRC
GO:0051918	negative regulation of fibrinolysis	0.00059	F2,THBD
GO:0034103	regulation of tissue remodeling	0.00063	EGFR,IL2,SRC
GO:0022414	reproductive process	0.00067	ARNTL,CLOCK,EGFR,EPOR,MAPK1,PRLR,SRC,THBD
GO:0051054	positive regulation of DNA metabolic process	0.00068	EGFR,IL2,MAPK1,SRC
GO:0051704	multi-organism process	0.00068	ARNTL,CLOCK,EGFR,EPOR,F2,JAK2,MAPK1,PRLR,SRC,THBD
GO:0070106	interleukin-27-mediated signaling pathway	0.00068	JAK1,JAK2
GO:0070757	interleukin-35-mediated signaling pathway	0.00068	JAK1,JAK2
GO:0044706	multi-multicellular organism process	0.0007	ARNTL,EPOR,PRLR,THBD
GO:0043085	positive regulation of catalytic activity	0.00077	EGFR,ERBB4,F2,IL2,JAK2,MAPK1,PRLR,SRC
GO:0032269	negative regulation of cellular protein metabolic process	0.00078	CRY1,CRY2,F2,IL2,PER1,PER2,SRC
GO:0051775	response to redox state	0.00078	ARNTL,CLOCK
GO:2000052	positive regulation of non-canonical Wnt signaling pathway	0.00078	CSNK1D,CSNK1E
GO:0001775	cell activation	0.00082	EGFR,F2,IL2,JAK3,MAPK1,PRLR,SRC
GO:0050801	ion homeostasis	0.00087	EGFR,F2,IL2,JAK2,MAPK1,SRC
GO:0043408	regulation of MAPK cascade	0.00089	EGFR,ERBB4,JAK2,MAPK1,PER1,SRC
GO:0009605	response to external stimulus	0.00095	CRY1,CRY2,EGFR,F2,JAK2,MAPK1,PER1,SRC,THBD
GO:0009628	response to abiotic stimulus	0.00095	CLOCK,CRY1,CRY2,EGFR,PER1,SRC,THBD
GO:0045893	positive regulation of transcription, DNA-templated	0.00096	ARNTL,CLOCK,EGFR,ERBB4,IL2,MAPK1,PER1,SRC
GO:0018298	protein-chromophore linkage	0.00098	CRY1,CRY2
GO:0070102	interleukin-6-mediated signaling pathway	0.00098	JAK1,JAK2
GO:0030335	positive regulation of cell migration	0.001	EGFR,JAK2,MAPK1,SRC,STAT5A
KEGG Pathways
hsa04710	Circadian rhythm	1.96e-17	ARNTL,BHLHE41,CLOCK,CRY1,CRY2,CSNK1D,CSNK1E,PER1,PER2
hsa04630	Jak-STAT signaling pathway	7.34e-10	EGFR,EPOR,IL2,JAK1,JAK2,JAK3,PRLR,STAT5A
hsa04151	PI3K-Akt signaling pathway	5.89e-09	EGFR,EPOR,ERBB4,IL2,JAK1,JAK2,JAK3,MAPK1,PRLR
hsa04658	Th1 and Th2 cell differentiation	3.31e-08	IL2,JAK1,JAK2,JAK3,MAPK1,STAT5A
hsa04659	Th17 cell differentiation	6.16e-08	IL2,JAK1,JAK2,JAK3,MAPK1,STAT5A
hsa04917	Prolactin signaling pathway	4.81e-07	JAK2,MAPK1,PRLR,SRC,STAT5A
hsa01521	EGFR tyrosine kinase inhibitor resistance	7.39e-07	EGFR,JAK1,JAK2,MAPK1,SRC
hsa04012	ErbB signaling pathway	8.69e-07	EGFR,ERBB4,MAPK1,SRC,STAT5A
hsa05168	Herpes simplex infection	9.24e-07	ARNTL,CLOCK,JAK1,JAK2,PER1,PER2
hsa05200	Pathways in cancer	1.14e-06	EGFR,EPOR,IL2,JAK1,JAK2,JAK3,MAPK1,STAT5A
hsa05162	Measles	6.02e-06	IL2,JAK1,JAK2,JAK3,STAT5A
hsa05223	Non-small cell lung cancer	1.41e-05	EGFR,JAK3,MAPK1,STAT5A
hsa05203	Viral carcinogenesis	2.34e-05	JAK1,JAK3,MAPK1,SRC,STAT5A
hsa04540	Gap junction	3.48e-05	CSNK1D,EGFR,MAPK1,SRC
hsa04933	AGE-RAGE signaling pathway in diabetic complications	5.12e-05	JAK2,MAPK1,STAT5A,THBD
hsa05219	Bladder cancer	0.00015	EGFR,MAPK1,SRC
hsa04550	Signaling pathways regulating pluripotency of stem cells	0.00017	JAK1,JAK2,JAK3,MAPK1
hsa05161	Hepatitis B	0.00018	JAK1,MAPK1,SRC,STAT5A
hsa04217	Necroptosis	0.00023	JAK1,JAK2,JAK3,STAT5A
hsa05152	Tuberculosis	0.00033	JAK1,JAK2,MAPK1,SRC
hsa04062	Chemokine signaling pathway	0.00038	JAK2,JAK3,MAPK1,SRC
hsa05167	Kaposi's sarcoma-associated herpesvirus infection	0.00038	JAK1,JAK2,MAPK1,SRC
hsa05221	Acute myeloid leukemia	0.00041	MAPK1,PER2,STAT5A
hsa05205	Proteoglycans in cancer	0.00044	EGFR,ERBB4,MAPK1,SRC
hsa04520	Adherens junction	0.00045	EGFR,MAPK1,SRC
hsa05140	Leishmaniasis	0.00045	JAK1,JAK2,MAPK1
hsa04810	Regulation of actin cytoskeleton	0.00048	EGFR,F2,MAPK1,SRC
hsa05212	Pancreatic cancer	0.00048	EGFR,JAK1,MAPK1
hsa04610	Complement and coagulation cascades	0.00053	F2,PROCR,THBD
hsa04912	GnRH signaling pathway	0.00072	EGFR,MAPK1,SRC
hsa04713	Circadian entrainment	0.00082	MAPK1,PER1,PER2
hsa01522	Endocrine resistance	0.00084	EGFR,MAPK1,SRC
hsa05166	HTLV-I infection	0.00084	IL2,JAK1,JAK3,STAT5A
hsa04060	Cytokine-cytokine receptor interaction	0.00097	EGFR,EPOR,IL2,PRLR
