# Supplementary material for: A Bioinformatic Pipeline Places STAT5A as a miR-650 Target in Poorly Differentiated Aggressive Breast Cancer
Source: Int J Mol Sci. 2020 Oct 19;21(20):7720. doi: 10.3390/ijms21207720 (PMC7589888; doi:10.3390/ijms21207720)
Supplement: Supplementary file 1 [file ijms-21-07720-s001.zip › ijms-963600-supplementary/Supplementary Table S4-TSG .xlsx]

## Sheet: Table S2-Tumor suppresor genes
GeneID	GeneName	NumberOfCancers	CancerTypes
9590	AKAP12	11	COAD,THCA,KICH,BLCA,KIRC,UCEC,HNSC,PRAD,LUSC,LUAD,BRCA,					A bioinformatic pipeline places STAT5A as a miR-650 target in poorly differentiated aggressive breast cancer Eric López-Huerta and Ezequiel M. Fuentes-Pananá
8854	ALDH1A2	11	COAD,THCA,KICH,BLCA,KIRC,UCEC,HNSC,PRAD,LUSC,LUAD,BRCA,
84417	C2orf40	11	COAD,THCA,KICH,BLCA,KIRC,UCEC,HNSC,PRAD,LUSC,LUAD,BRCA,
8434	RECK	11	COAD,THCA,KICH,BLCA,KIRC,UCEC,HNSC,PRAD,LUSC,LUAD,BRCA,
8031	NCOA4	11	COAD,THCA,KICH,BLCA,KIRC,UCEC,HNSC,PRAD,LUSC,LUAD,BRCA,
79633	FAT4	11	COAD,THCA,KICH,BLCA,KIRC,UCEC,HNSC,PRAD,LUSC,LUAD,BRCA,
78986	DUSP26	11	COAD,THCA,KICH,BLCA,KIRC,UCEC,HNSC,PRAD,LUSC,LUAD,BRCA,
7832	BTG2	11	COAD,THCA,KICH,BLCA,KIRC,UCEC,HNSC,PRAD,LUSC,LUAD,BRCA,
7799	PRDM2	11	COAD,THCA,KICH,BLCA,KIRC,UCEC,HNSC,PRAD,LUSC,LUAD,BRCA,
7067	THRA	11	COAD,THCA,KICH,BLCA,KIRC,UCEC,HNSC,PRAD,LUSC,LUAD,BRCA,
7049	TGFBR3	11	COAD,THCA,KICH,BLCA,KIRC,UCEC,HNSC,PRAD,LUSC,LUAD,BRCA,
7048	TGFBR2	11	COAD,THCA,KICH,BLCA,KIRC,UCEC,HNSC,PRAD,LUSC,LUAD,BRCA,
7044	LEFTY2	11	COAD,THCA,KICH,BLCA,KIRC,UCEC,HNSC,PRAD,LUSC,LUAD,BRCA,
678	ZFP36L2	11	COAD,THCA,KICH,BLCA,KIRC,UCEC,HNSC,PRAD,LUSC,LUAD,BRCA,
6595	SMARCA2	11	COAD,THCA,KICH,BLCA,KIRC,UCEC,HNSC,PRAD,LUSC,LUAD,BRCA,
657	BMPR1A	11	COAD,THCA,KICH,BLCA,KIRC,UCEC,HNSC,PRAD,LUSC,LUAD,BRCA,
64651	CSRNP1	11	COAD,THCA,KICH,BLCA,KIRC,UCEC,HNSC,PRAD,LUSC,LUAD,BRCA,
6422	SFRP1	11	COAD,THCA,KICH,BLCA,KIRC,UCEC,HNSC,PRAD,LUSC,LUAD,BRCA,
6387	CXCL12	11	COAD,THCA,KICH,BLCA,KIRC,UCEC,HNSC,PRAD,LUSC,LUAD,BRCA,
6297	SALL2	11	COAD,THCA,KICH,BLCA,KIRC,UCEC,HNSC,PRAD,LUSC,LUAD,BRCA,
57659	ZBTB4	11	COAD,THCA,KICH,BLCA,KIRC,UCEC,HNSC,PRAD,LUSC,LUAD,BRCA,
57599	WDR48	11	COAD,THCA,KICH,BLCA,KIRC,UCEC,HNSC,PRAD,LUSC,LUAD,BRCA,
56849	TCEAL7	11	COAD,THCA,KICH,BLCA,KIRC,UCEC,HNSC,PRAD,LUSC,LUAD,BRCA,
5602	MAPK10	11	COAD,THCA,KICH,BLCA,KIRC,UCEC,HNSC,PRAD,LUSC,LUAD,BRCA,
5516	PPP2CB	11	COAD,THCA,KICH,BLCA,KIRC,UCEC,HNSC,PRAD,LUSC,LUAD,BRCA,
5178	PEG3	11	COAD,THCA,KICH,BLCA,KIRC,UCEC,HNSC,PRAD,LUSC,LUAD,BRCA,
5101	PCDH9	11	COAD,THCA,KICH,BLCA,KIRC,UCEC,HNSC,PRAD,LUSC,LUAD,BRCA,
5071	PARK2	11	COAD,THCA,KICH,BLCA,KIRC,UCEC,HNSC,PRAD,LUSC,LUAD,BRCA,
5048	PAFAH1B1	11	COAD,THCA,KICH,BLCA,KIRC,UCEC,HNSC,PRAD,LUSC,LUAD,BRCA,
4303	FOXO4	11	COAD,THCA,KICH,BLCA,KIRC,UCEC,HNSC,PRAD,LUSC,LUAD,BRCA,
3977	LIFR	11	COAD,THCA,KICH,BLCA,KIRC,UCEC,HNSC,PRAD,LUSC,LUAD,BRCA,
387496	RASL11A	11	COAD,THCA,KICH,BLCA,KIRC,UCEC,HNSC,PRAD,LUSC,LUAD,BRCA,
3400	ID4	11	COAD,THCA,KICH,BLCA,KIRC,UCEC,HNSC,PRAD,LUSC,LUAD,BRCA,
324	APC	11	COAD,THCA,KICH,BLCA,KIRC,UCEC,HNSC,PRAD,LUSC,LUAD,BRCA,
285671	RNF180	11	COAD,THCA,KICH,BLCA,KIRC,UCEC,HNSC,PRAD,LUSC,LUAD,BRCA,
27129	HSPB7	11	COAD,THCA,KICH,BLCA,KIRC,UCEC,HNSC,PRAD,LUSC,LUAD,BRCA,
26524	LATS2	11	COAD,THCA,KICH,BLCA,KIRC,UCEC,HNSC,PRAD,LUSC,LUAD,BRCA,
2070	EYA4	11	COAD,THCA,KICH,BLCA,KIRC,UCEC,HNSC,PRAD,LUSC,LUAD,BRCA,
2012	EMP1	11	COAD,THCA,KICH,BLCA,KIRC,UCEC,HNSC,PRAD,LUSC,LUAD,BRCA,
171024	SYNPO2	11	COAD,THCA,KICH,BLCA,KIRC,UCEC,HNSC,PRAD,LUSC,LUAD,BRCA,
1654	DDX3X	11	COAD,THCA,KICH,BLCA,KIRC,UCEC,HNSC,PRAD,LUSC,LUAD,BRCA,
1634	DCN	11	COAD,THCA,KICH,BLCA,KIRC,UCEC,HNSC,PRAD,LUSC,LUAD,BRCA,
116173	CMTM5	11	COAD,THCA,KICH,BLCA,KIRC,UCEC,HNSC,PRAD,LUSC,LUAD,BRCA,
11107	PRDM5	11	COAD,THCA,KICH,BLCA,KIRC,UCEC,HNSC,PRAD,LUSC,LUAD,BRCA,
11080	DNAJB4	11	COAD,THCA,KICH,BLCA,KIRC,UCEC,HNSC,PRAD,LUSC,LUAD,BRCA,
10771	ZMYND11	11	COAD,THCA,KICH,BLCA,KIRC,UCEC,HNSC,PRAD,LUSC,LUAD,BRCA,
10628	TXNIP	11	COAD,THCA,KICH,BLCA,KIRC,UCEC,HNSC,PRAD,LUSC,LUAD,BRCA,
1036	CDO1	11	COAD,THCA,KICH,BLCA,KIRC,UCEC,HNSC,PRAD,LUSC,LUAD,BRCA,
10210	TOPORS	11	COAD,THCA,KICH,BLCA,KIRC,UCEC,HNSC,PRAD,LUSC,LUAD,BRCA,
9770	RASSF2	10	COAD,THCA,KICH,BLCA,UCEC,HNSC,LUSC,PRAD,LUAD,BRCA,
9365	KL	10	COAD,KICH,BLCA,KIRC,UCEC,HNSC,PRAD,LUSC,LUAD,BRCA,
9353	SLIT2	10	COAD,THCA,BLCA,KIRC,UCEC,HNSC,LUSC,PRAD,LUAD,BRCA,
9314	KLF4	10	COAD,THCA,KICH,BLCA,UCEC,HNSC,LUSC,PRAD,LUAD,BRCA,
91133	L3MBTL4	10	COAD,THCA,BLCA,KIRC,UCEC,HNSC,LUSC,PRAD,LUAD,BRCA,
9077	DIRAS3	10	COAD,KICH,BLCA,KIRC,UCEC,HNSC,PRAD,LUSC,LUAD,BRCA,
8991	SELENBP1	10	COAD,THCA,KICH,BLCA,KIRC,HNSC,PRAD,LUSC,LUAD,BRCA,
8864	PER2	10	COAD,THCA,KICH,BLCA,UCEC,HNSC,LUSC,PRAD,LUAD,BRCA,
8848	TSC22D1	10	COAD,KICH,BLCA,KIRC,UCEC,HNSC,PRAD,LUSC,LUAD,BRCA,
8633	UNC5C	10	COAD,THCA,KICH,BLCA,KIRC,UCEC,LUSC,PRAD,LUAD,BRCA,
8554	PIAS1	10	COAD,THCA,BLCA,KIRC,UCEC,HNSC,LUSC,PRAD,LUAD,BRCA,
85480	TSLP	10	COAD,THCA,KICH,BLCA,KIRC,UCEC,HNSC,PRAD,LUAD,BRCA,
847	CAT	10	COAD,THCA,BLCA,KIRC,UCEC,HNSC,LUSC,PRAD,LUAD,BRCA,
8406	SRPX	10	COAD,THCA,KICH,BLCA,UCEC,HNSC,LUSC,PRAD,LUAD,BRCA,
83989	FAM172A	10	COAD,THCA,KICH,BLCA,UCEC,HNSC,LUSC,PRAD,LUAD,BRCA,
83595	SOX7	10	COAD,THCA,KICH,BLCA,UCEC,HNSC,LUSC,PRAD,LUAD,BRCA,
8313	AXIN2	10	THCA,KICH,BLCA,KIRC,UCEC,HNSC,LUSC,PRAD,LUAD,BRCA,
8013	NR4A3	10	THCA,KICH,BLCA,KIRC,UCEC,HNSC,LUSC,PRAD,LUAD,BRCA,
80013	FAM188A	10	COAD,THCA,KICH,BLCA,KIRC,UCEC,HNSC,LUSC,LUAD,BRCA,
7869	SEMA3B	10	COAD,THCA,KICH,BLCA,KIRC,UCEC,LUSC,PRAD,LUAD,BRCA,
7704	ZBTB16	10	COAD,THCA,KICH,BLCA,KIRC,UCEC,HNSC,LUSC,LUAD,BRCA,
7538	ZFP36	10	COAD,THCA,KICH,BLCA,UCEC,HNSC,LUSC,PRAD,LUAD,BRCA,
7071	KLF10	10	COAD,THCA,KICH,BLCA,UCEC,HNSC,LUSC,PRAD,LUAD,BRCA,
7056	THBD	10	COAD,THCA,KICH,BLCA,UCEC,HNSC,LUSC,PRAD,LUAD,BRCA,
6997	TDGF1	10	THCA,KICH,BLCA,KIRC,UCEC,HNSC,LUSC,PRAD,LUAD,BRCA,
6711	SPTBN1	10	COAD,THCA,BLCA,KIRC,UCEC,HNSC,LUSC,PRAD,LUAD,BRCA,
659	BMPR2	10	COAD,KICH,BLCA,KIRC,UCEC,HNSC,PRAD,LUSC,LUAD,BRCA,
652	BMP4	10	THCA,KICH,BLCA,KIRC,UCEC,HNSC,LUSC,PRAD,LUAD,BRCA,
6041	RNASEL	10	COAD,KICH,BLCA,KIRC,UCEC,HNSC,PRAD,LUSC,LUAD,BRCA,
5934	RBL2	10	COAD,THCA,BLCA,KIRC,UCEC,HNSC,LUSC,PRAD,LUAD,BRCA,
5915	RARB	10	COAD,THCA,KICH,BLCA,KIRC,UCEC,HNSC,PRAD,LUAD,BRCA,
5906	RAP1A	10	COAD,KICH,BLCA,KIRC,UCEC,HNSC,PRAD,LUSC,LUAD,BRCA,
57863	CADM3	10	COAD,THCA,KICH,BLCA,UCEC,HNSC,LUSC,PRAD,LUAD,BRCA,
57758	SCUBE2	10	COAD,THCA,BLCA,KIRC,UCEC,HNSC,LUSC,PRAD,LUAD,BRCA,
57575	PCDH10	10	COAD,THCA,KICH,BLCA,UCEC,HNSC,LUSC,PRAD,LUAD,BRCA,
57447	NDRG2	10	COAD,THCA,BLCA,KIRC,UCEC,HNSC,LUSC,PRAD,LUAD,BRCA,
5728	PTEN	10	COAD,THCA,KICH,BLCA,UCEC,HNSC,LUSC,PRAD,LUAD,BRCA,
57142	RTN4	10	COAD,THCA,KICH,BLCA,KIRC,UCEC,LUSC,PRAD,LUAD,BRCA,
56925	LXN	10	COAD,THCA,KICH,BLCA,UCEC,HNSC,LUSC,PRAD,LUAD,BRCA,
5581	PRKCE	10	COAD,THCA,BLCA,KIRC,UCEC,HNSC,LUSC,PRAD,LUAD,BRCA,
55193	PBRM1	10	COAD,THCA,BLCA,KIRC,UCEC,HNSC,LUSC,PRAD,LUAD,BRCA,
5333	PLCD1	10	COAD,KICH,BLCA,KIRC,UCEC,HNSC,PRAD,LUSC,LUAD,BRCA,
5325	PLAGL1	10	COAD,THCA,KICH,BLCA,UCEC,HNSC,LUSC,PRAD,LUAD,BRCA,
51201	ZDHHC2	10	COAD,KICH,BLCA,KIRC,UCEC,HNSC,PRAD,LUSC,LUAD,BRCA,
4921	DDR2	10	COAD,THCA,KICH,BLCA,KIRC,UCEC,LUSC,PRAD,LUAD,BRCA,
4916	NTRK3	10	COAD,KICH,BLCA,KIRC,UCEC,HNSC,PRAD,LUSC,LUAD,BRCA,
4856	NOV	10	COAD,THCA,KICH,BLCA,KIRC,UCEC,HNSC,LUSC,LUAD,BRCA,
4826	NNAT	10	COAD,THCA,BLCA,KIRC,UCEC,HNSC,LUSC,PRAD,LUAD,BRCA,
4824	NKX3-1	10	COAD,THCA,KICH,BLCA,KIRC,UCEC,HNSC,LUSC,LUAD,BRCA,
4773	NFATC2	10	COAD,THCA,KICH,BLCA,UCEC,HNSC,LUSC,PRAD,LUAD,BRCA,
467	ATF3	10	THCA,KICH,BLCA,KIRC,UCEC,HNSC,LUSC,PRAD,LUAD,BRCA,
4616	GADD45B	10	COAD,THCA,KICH,BLCA,KIRC,UCEC,HNSC,LUSC,PRAD,LUAD,
4499	MT1M	10	COAD,THCA,KICH,BLCA,KIRC,HNSC,PRAD,LUSC,LUAD,BRCA,
4089	SMAD4	10	COAD,THCA,BLCA,KIRC,UCEC,HNSC,LUSC,PRAD,LUAD,BRCA,
4013	VWA5A	10	COAD,KICH,BLCA,KIRC,UCEC,HNSC,PRAD,LUSC,LUAD,BRCA,
3248	HPGD	10	COAD,THCA,KICH,BLCA,KIRC,UCEC,HNSC,LUSC,LUAD,BRCA,
2878	GPX3	10	COAD,THCA,KICH,BLCA,KIRC,HNSC,PRAD,LUSC,LUAD,BRCA,
27303	RBMS3	10	COAD,THCA,KICH,BLCA,UCEC,HNSC,LUSC,PRAD,LUAD,BRCA,
2719	GPC3	10	COAD,THCA,KICH,BLCA,KIRC,UCEC,HNSC,LUSC,LUAD,BRCA,
2619	GAS1	10	COAD,THCA,KICH,BLCA,KIRC,UCEC,LUSC,PRAD,LUAD,BRCA,
253559	CADM2	10	COAD,THCA,KICH,BLCA,KIRC,UCEC,HNSC,LUSC,LUAD,BRCA,
23411	SIRT1	10	COAD,THCA,KICH,BLCA,UCEC,HNSC,LUSC,PRAD,LUAD,BRCA,
23328	SASH1	10	COAD,THCA,KICH,BLCA,KIRC,UCEC,HNSC,LUSC,LUAD,BRCA,
23189	KANK1	10	THCA,KICH,BLCA,KIRC,UCEC,HNSC,LUSC,PRAD,LUAD,BRCA,
23136	EPB41L3	10	COAD,THCA,BLCA,KIRC,UCEC,HNSC,LUSC,PRAD,LUAD,BRCA,
2308	FOXO1	10	COAD,THCA,BLCA,KIRC,UCEC,HNSC,LUSC,PRAD,LUAD,BRCA,
2273	FHL1	10	COAD,THCA,KICH,BLCA,UCEC,HNSC,LUSC,PRAD,LUAD,BRCA,
219333	USP12	10	COAD,THCA,KICH,BLCA,KIRC,UCEC,LUSC,PRAD,LUAD,BRCA,
2192	FBLN1	10	COAD,THCA,KICH,BLCA,KIRC,UCEC,LUSC,PRAD,LUAD,BRCA,
2145	EZH1	10	COAD,KICH,BLCA,KIRC,UCEC,HNSC,PRAD,LUSC,LUAD,BRCA,
1958	EGR1	10	THCA,KICH,BLCA,KIRC,UCEC,HNSC,LUSC,PRAD,LUAD,BRCA,
185	AGTR1	10	COAD,THCA,KICH,BLCA,KIRC,UCEC,HNSC,LUSC,LUAD,BRCA,
1843	DUSP1	10	COAD,THCA,KICH,BLCA,UCEC,HNSC,LUSC,PRAD,LUAD,BRCA,
152573	SHISA3	10	COAD,THCA,KICH,BLCA,KIRC,UCEC,HNSC,LUSC,LUAD,BRCA,
1490	CTGF	10	THCA,KICH,BLCA,KIRC,UCEC,HNSC,LUSC,PRAD,LUAD,BRCA,
146691	TOM1L2	10	COAD,THCA,KICH,BLCA,KIRC,UCEC,HNSC,LUSC,LUAD,BRCA,
137970	UNC5D	10	COAD,THCA,KICH,KIRC,UCEC,HNSC,LUSC,PRAD,LUAD,BRCA,
135138	PACRG	10	COAD,THCA,BLCA,KIRC,UCEC,HNSC,LUSC,PRAD,LUAD,BRCA,
1316	KLF6	10	COAD,THCA,KICH,BLCA,UCEC,HNSC,LUSC,PRAD,LUAD,BRCA,
1264	CNN1	10	COAD,THCA,KICH,BLCA,UCEC,HNSC,LUSC,PRAD,LUAD,BRCA,
11228	RASSF8	10	COAD,THCA,KICH,BLCA,KIRC,UCEC,LUSC,PRAD,LUAD,BRCA,
11095	ADAMTS8	10	COAD,KICH,BLCA,KIRC,UCEC,HNSC,PRAD,LUSC,LUAD,BRCA,
10524	KAT5	10	COAD,THCA,BLCA,KIRC,UCEC,HNSC,LUSC,PRAD,LUAD,BRCA,
10370	CITED2	10	COAD,THCA,KICH,BLCA,KIRC,UCEC,HNSC,LUSC,LUAD,BRCA,
1028	CDKN1C	10	COAD,THCA,KICH,BLCA,KIRC,UCEC,LUSC,PRAD,LUAD,BRCA,
10217	CTDSPL	10	COAD,THCA,BLCA,KIRC,UCEC,HNSC,LUSC,PRAD,LUAD,BRCA,
9429	ABCG2	9	COAD,KICH,BLCA,UCEC,HNSC,LUSC,PRAD,LUAD,BRCA,
9113	LATS1	9	COAD,THCA,KICH,BLCA,KIRC,UCEC,PRAD,LUAD,BRCA,
90627	STARD13	9	COAD,THCA,KICH,BLCA,UCEC,LUSC,PRAD,LUAD,BRCA,
8742	TNFSF12	9	COAD,KICH,BLCA,UCEC,HNSC,LUSC,PRAD,LUAD,BRCA,
8567	MADD	9	COAD,THCA,KICH,KIRC,UCEC,HNSC,LUSC,PRAD,LUAD,
84707	BEX2	9	COAD,THCA,KICH,KIRC,UCEC,HNSC,PRAD,LUAD,BRCA,
84289	ING5	9	THCA,KICH,BLCA,KIRC,UCEC,HNSC,LUSC,LUAD,BRCA,
8404	SPARCL1	9	COAD,THCA,BLCA,UCEC,HNSC,LUSC,PRAD,LUAD,BRCA,
79648	MCPH1	9	THCA,BLCA,KIRC,UCEC,HNSC,LUSC,PRAD,LUAD,BRCA,
79026	AHNAK	9	COAD,THCA,BLCA,UCEC,HNSC,LUSC,PRAD,LUAD,BRCA,
7182	NR2C2	9	COAD,THCA,KIRC,UCEC,HNSC,LUSC,PRAD,LUAD,BRCA,
7078	TIMP3	9	THCA,KICH,BLCA,KIRC,UCEC,LUSC,PRAD,LUAD,BRCA,
7068	THRB	9	COAD,THCA,BLCA,KIRC,UCEC,HNSC,LUSC,LUAD,BRCA,
6925	TCF4	9	COAD,THCA,KICH,BLCA,UCEC,LUSC,PRAD,LUAD,BRCA,
6876	TAGLN	9	COAD,THCA,KICH,BLCA,UCEC,LUSC,PRAD,LUAD,BRCA,
6774	STAT3	9	COAD,KICH,BLCA,KIRC,HNSC,PRAD,LUSC,LUAD,BRCA,
665	BNIP3L	9	COAD,THCA,KICH,BLCA,UCEC,LUSC,PRAD,LUAD,BRCA,
650	BMP2	9	COAD,THCA,KICH,BLCA,UCEC,LUSC,PRAD,LUAD,BRCA,
6425	SFRP5	9	COAD,THCA,BLCA,UCEC,HNSC,LUSC,PRAD,LUAD,BRCA,
6416	MAP2K4	9	COAD,KICH,BLCA,KIRC,UCEC,HNSC,LUSC,LUAD,BRCA,
6392	SDHD	9	COAD,THCA,BLCA,KIRC,UCEC,HNSC,PRAD,LUAD,BRCA,
6196	RPS6KA2	9	COAD,KICH,BLCA,KIRC,UCEC,HNSC,LUSC,LUAD,BRCA,
58189	WFDC1	9	COAD,THCA,KICH,BLCA,KIRC,UCEC,LUSC,PRAD,LUAD,
57531	HACE1	9	THCA,KICH,BLCA,KIRC,UCEC,HNSC,PRAD,LUAD,BRCA,
57509	MTUS1	9	COAD,BLCA,KIRC,UCEC,HNSC,LUSC,PRAD,LUAD,BRCA,
5727	PTCH1	9	THCA,BLCA,KIRC,UCEC,HNSC,LUSC,PRAD,LUAD,BRCA,
56940	DUSP22	9	COAD,THCA,KICH,BLCA,UCEC,HNSC,LUSC,LUAD,BRCA,
56475	RPRM	9	COAD,THCA,KICH,BLCA,KIRC,UCEC,HNSC,PRAD,BRCA,
55966	AJAP1	9	COAD,KICH,BLCA,KIRC,UCEC,LUSC,PRAD,LUAD,BRCA,
55799	CACNA2D3	9	COAD,THCA,KICH,BLCA,KIRC,HNSC,PRAD,LUAD,BRCA,
5573	PRKAR1A	9	KICH,BLCA,KIRC,UCEC,HNSC,LUSC,PRAD,LUAD,BRCA,
5533	PPP3CC	9	COAD,THCA,BLCA,UCEC,HNSC,LUSC,PRAD,LUAD,BRCA,
5527	PPP2R5C	9	THCA,BLCA,KIRC,UCEC,HNSC,LUSC,PRAD,LUAD,BRCA,
55259	CASC1	9	COAD,THCA,KICH,BLCA,KIRC,HNSC,LUSC,PRAD,LUAD,
5494	PPM1A	9	COAD,THCA,BLCA,KIRC,UCEC,HNSC,LUSC,LUAD,BRCA,
54778	RNF111	9	COAD,THCA,BLCA,KIRC,UCEC,LUSC,PRAD,LUAD,BRCA,
5241	PGR	9	COAD,BLCA,KIRC,UCEC,HNSC,LUSC,PRAD,LUAD,BRCA,
51741	WWOX	9	THCA,KICH,BLCA,KIRC,UCEC,HNSC,PRAD,LUAD,BRCA,
51696	HECA	9	COAD,THCA,BLCA,UCEC,HNSC,LUSC,PRAD,LUAD,BRCA,
51196	PLCE1	9	COAD,BLCA,KIRC,UCEC,HNSC,LUSC,PRAD,LUAD,BRCA,
51100	SH3GLB1	9	COAD,KICH,BLCA,UCEC,HNSC,LUSC,PRAD,LUAD,BRCA,
4692	NDN	9	COAD,KICH,BLCA,UCEC,HNSC,LUSC,PRAD,LUAD,BRCA,
4601	MXI1	9	COAD,THCA,KICH,BLCA,UCEC,HNSC,PRAD,LUAD,BRCA,
4292	MLH1	9	COAD,THCA,KICH,BLCA,KIRC,UCEC,HNSC,LUSC,LUAD,
4045	LSAMP	9	COAD,THCA,BLCA,KIRC,UCEC,LUSC,PRAD,LUAD,BRCA,
401494	HACD4	9	COAD,THCA,KICH,BLCA,KIRC,UCEC,LUSC,PRAD,LUAD,
388	RHOB	9	THCA,KICH,BLCA,UCEC,HNSC,LUSC,PRAD,LUAD,BRCA,
387	RHOA	9	COAD,KICH,BLCA,KIRC,UCEC,HNSC,LUSC,PRAD,LUAD,
355	FAS	9	COAD,KICH,BLCA,UCEC,HNSC,LUSC,PRAD,LUAD,BRCA,
3479	IGF1	9	COAD,THCA,BLCA,UCEC,HNSC,LUSC,PRAD,LUAD,BRCA,
3394	IRF8	9	COAD,THCA,KICH,BLCA,UCEC,LUSC,PRAD,LUAD,BRCA,
3164	NR4A1	9	THCA,BLCA,KIRC,UCEC,HNSC,LUSC,PRAD,LUAD,BRCA,
3090	HIC1	9	COAD,THCA,KICH,BLCA,UCEC,LUSC,PRAD,LUAD,BRCA,
30845	EHD3	9	THCA,KICH,BLCA,KIRC,UCEC,HNSC,PRAD,LUAD,BRCA,
29072	SETD2	9	THCA,BLCA,KIRC,UCEC,HNSC,LUSC,PRAD,LUAD,BRCA,
2903	GRIN2A	9	COAD,KICH,BLCA,UCEC,HNSC,LUSC,PRAD,LUAD,BRCA,
283349	RASSF3	9	COAD,KICH,BLCA,UCEC,HNSC,LUSC,PRAD,LUAD,BRCA,
274	BIN1	9	THCA,KICH,BLCA,KIRC,UCEC,HNSC,LUSC,PRAD,BRCA,
27330	RPS6KA6	9	COAD,THCA,KICH,KIRC,UCEC,HNSC,LUSC,PRAD,BRCA,
27086	FOXP1	9	COAD,THCA,BLCA,KIRC,UCEC,HNSC,LUSC,LUAD,BRCA,
26959	HBP1	9	COAD,THCA,BLCA,UCEC,HNSC,LUSC,PRAD,LUAD,BRCA,
25898	RCHY1	9	COAD,THCA,BLCA,KIRC,UCEC,HNSC,LUSC,LUAD,BRCA,
257218	SHPRH	9	THCA,KICH,BLCA,KIRC,UCEC,HNSC,PRAD,LUAD,BRCA,
23635	SSBP2	9	COAD,KICH,BLCA,UCEC,HNSC,LUSC,PRAD,LUAD,BRCA,
23405	DICER1	9	COAD,THCA,KICH,BLCA,KIRC,UCEC,HNSC,LUAD,BRCA,
23365	ARHGEF12	9	COAD,BLCA,KIRC,UCEC,HNSC,LUSC,PRAD,LUAD,BRCA,
23336	SYNM	9	COAD,THCA,BLCA,UCEC,HNSC,LUSC,PRAD,LUAD,BRCA,
23047	PDS5B	9	THCA,KICH,BLCA,KIRC,UCEC,LUSC,PRAD,LUAD,BRCA,
23035	PHLPP2	9	COAD,THCA,BLCA,KIRC,UCEC,LUSC,PRAD,LUAD,BRCA,
23032	USP33	9	COAD,THCA,KICH,KIRC,UCEC,HNSC,LUSC,LUAD,BRCA,
22925	PLA2R1	9	COAD,THCA,KICH,BLCA,KIRC,UCEC,HNSC,LUAD,BRCA,
220296	HEPACAM	9	COAD,THCA,KICH,BLCA,KIRC,HNSC,PRAD,LUAD,BRCA,
2170	FABP3	9	COAD,BLCA,KIRC,UCEC,HNSC,LUSC,PRAD,LUAD,BRCA,
2066	ERBB4	9	COAD,THCA,KICH,KIRC,HNSC,LUSC,PRAD,LUAD,BRCA,
2051	EPHB6	9	COAD,THCA,KICH,KIRC,UCEC,HNSC,PRAD,LUAD,BRCA,
2042	EPHA3	9	COAD,THCA,KICH,BLCA,UCEC,LUSC,PRAD,LUAD,BRCA,
2034	EPAS1	9	COAD,THCA,KICH,BLCA,UCEC,LUSC,PRAD,LUAD,BRCA,
1959	EGR2	9	THCA,KICH,BLCA,KIRC,UCEC,HNSC,LUSC,LUAD,BRCA,
1910	EDNRB	9	COAD,KICH,BLCA,UCEC,HNSC,LUSC,PRAD,LUAD,BRCA,
167465	ZNF366	9	COAD,KICH,BLCA,UCEC,HNSC,LUSC,PRAD,LUAD,BRCA,
1540	CYLD	9	COAD,THCA,BLCA,UCEC,HNSC,LUSC,PRAD,LUAD,BRCA,
151742	PPM1L	9	COAD,THCA,BLCA,KIRC,UCEC,HNSC,PRAD,LUAD,BRCA,
141	ADPRH	9	COAD,THCA,KICH,BLCA,UCEC,LUSC,PRAD,LUAD,BRCA,
1390	CREM	9	COAD,THCA,KICH,BLCA,KIRC,UCEC,LUSC,PRAD,LUAD,
122953	JDP2	9	COAD,THCA,KICH,BLCA,HNSC,LUSC,PRAD,LUAD,BRCA,
1191	CLU	9	COAD,KICH,BLCA,UCEC,HNSC,LUSC,PRAD,LUAD,BRCA,
117581	TWIST2	9	COAD,THCA,KICH,BLCA,UCEC,LUSC,PRAD,LUAD,BRCA,
11191	PTENP1	9	COAD,THCA,KICH,BLCA,UCEC,LUSC,PRAD,LUAD,BRCA,
10413	YAP1	9	KICH,BLCA,KIRC,UCEC,HNSC,LUSC,PRAD,LUAD,BRCA,
10395	DLC1	9	COAD,KICH,BLCA,KIRC,UCEC,LUSC,PRAD,LUAD,BRCA,
10253	SPRY2	9	KICH,BLCA,KIRC,UCEC,HNSC,LUSC,PRAD,LUAD,BRCA,
10206	TRIM13	9	COAD,KICH,BLCA,UCEC,HNSC,LUSC,PRAD,LUAD,BRCA,
10010	TANK	9	COAD,KICH,BLCA,UCEC,HNSC,LUSC,PRAD,LUAD,BRCA,
9940	DLEC1	8	COAD,KICH,KIRC,HNSC,LUSC,PRAD,LUAD,BRCA,
92597	MOB1B	8	THCA,BLCA,KIRC,UCEC,HNSC,LUSC,LUAD,BRCA,
91768	CABLES1	8	THCA,KICH,BLCA,KIRC,HNSC,LUSC,LUAD,BRCA,
9021	SOCS3	8	THCA,KICH,BLCA,HNSC,LUSC,PRAD,LUAD,BRCA,
8650	NUMB	8	COAD,THCA,BLCA,UCEC,LUSC,PRAD,LUAD,BRCA,
863	CBFA2T3	8	COAD,THCA,BLCA,UCEC,HNSC,LUSC,LUAD,BRCA,
857	CAV1	8	COAD,THCA,BLCA,UCEC,LUSC,PRAD,LUAD,BRCA,
8405	SPOP	8	COAD,THCA,KICH,BLCA,UCEC,LUSC,PRAD,LUAD,
7739	ZNF185	8	THCA,KICH,KIRC,UCEC,HNSC,PRAD,LUAD,BRCA,
7431	VIM	8	COAD,KICH,BLCA,UCEC,LUSC,PRAD,LUAD,BRCA,
7403	KDM6A	8	COAD,THCA,KICH,BLCA,KIRC,UCEC,HNSC,BRCA,
7128	TNFAIP3	8	COAD,THCA,BLCA,UCEC,LUSC,PRAD,LUAD,BRCA,
6934	TCF7L2	8	COAD,THCA,KICH,UCEC,LUSC,PRAD,LUAD,BRCA,
6924	TCEB3	8	COAD,THCA,KICH,KIRC,HNSC,LUSC,LUAD,BRCA,
6776	STAT5A	8	COAD,KICH,BLCA,UCEC,LUSC,PRAD,LUAD,BRCA,
6767	ST13	8	THCA,BLCA,KIRC,UCEC,HNSC,PRAD,LUAD,BRCA,
6764	ST5	8	COAD,BLCA,KIRC,UCEC,HNSC,LUSC,PRAD,BRCA,
6665	SOX15	8	COAD,THCA,PRAD,KICH,BLCA,KIRC,UCEC,BRCA,
64478	CSMD1	8	COAD,KICH,KIRC,UCEC,LUSC,PRAD,LUAD,BRCA,
64101	LRRC4	8	COAD,BLCA,KIRC,UCEC,HNSC,PRAD,LUAD,BRCA,
60401	EDA2R	8	COAD,BLCA,UCEC,HNSC,LUSC,PRAD,LUAD,BRCA,
58508	KMT2C	8	THCA,BLCA,KIRC,UCEC,HNSC,LUSC,PRAD,BRCA,
5789	PTPRD	8	COAD,THCA,BLCA,KIRC,UCEC,LUSC,PRAD,LUAD,
5783	PTPN13	8	THCA,KICH,BLCA,KIRC,UCEC,LUSC,LUAD,BRCA,
5781	PTPN11	8	THCA,BLCA,KIRC,UCEC,LUSC,PRAD,LUAD,BRCA,
5729	PTGDR	8	COAD,THCA,BLCA,UCEC,LUSC,PRAD,LUAD,BRCA,
57107	PDSS2	8	COAD,KICH,BLCA,KIRC,HNSC,LUSC,LUAD,BRCA,
56998	CTNNBIP1	8	THCA,KICH,KIRC,HNSC,LUSC,PRAD,LUAD,BRCA,
563	AZGP1	8	THCA,BLCA,KIRC,UCEC,HNSC,LUSC,LUAD,BRCA,
5629	PROX1	8	THCA,PRAD,LUSC,KICH,BLCA,KIRC,UCEC,BRCA,
5579	PRKCB	8	COAD,KICH,BLCA,UCEC,LUSC,PRAD,LUAD,BRCA,
55717	WDR11	8	COAD,THCA,KICH,KIRC,UCEC,HNSC,PRAD,BRCA,
5563	PRKAA2	8	COAD,THCA,KICH,BLCA,KIRC,UCEC,HNSC,BRCA,
5468	PPARG	8	COAD,THCA,UCEC,HNSC,LUSC,PRAD,LUAD,BRCA,
5465	PPARA	8	COAD,THCA,BLCA,KIRC,UCEC,HNSC,PRAD,BRCA,
54583	EGLN1	8	COAD,THCA,KICH,BLCA,UCEC,HNSC,PRAD,BRCA,
54556	ING3	8	COAD,THCA,BLCA,UCEC,HNSC,LUSC,LUAD,BRCA,
5414	2004-09-01	8	COAD,KICH,BLCA,UCEC,LUSC,PRAD,LUAD,BRCA,
53353	LRP1B	8	COAD,THCA,KICH,KIRC,UCEC,HNSC,PRAD,BRCA,
5320	PLA2G2A	8	COAD,THCA,BLCA,UCEC,HNSC,LUSC,LUAD,BRCA,
51720	UIMC1	8	THCA,KICH,BLCA,UCEC,LUSC,PRAD,LUAD,BRCA,
51247	PAIP2	8	THCA,KICH,BLCA,UCEC,HNSC,LUSC,LUAD,BRCA,
4853	NOTCH2	8	COAD,KICH,BLCA,UCEC,HNSC,LUSC,PRAD,BRCA,
4790	NFKB1	8	COAD,THCA,BLCA,UCEC,LUSC,PRAD,LUAD,BRCA,
4772	NFATC1	8	COAD,THCA,KICH,BLCA,UCEC,LUSC,LUAD,BRCA,
43	ACHE	8	COAD,THCA,KICH,UCEC,HNSC,LUSC,PRAD,BRCA,
4311	MME	8	THCA,KICH,KIRC,UCEC,LUSC,PRAD,LUAD,BRCA,
4118	MAL	8	COAD,BLCA,KIRC,HNSC,LUSC,PRAD,LUAD,BRCA,
4087	SMAD2	8	COAD,THCA,BLCA,KIRC,UCEC,PRAD,LUAD,BRCA,
4033	LRMP	8	COAD,THCA,UCEC,HNSC,LUSC,PRAD,LUAD,BRCA,
390	RND3	8	COAD,KICH,BLCA,UCEC,HNSC,PRAD,LUAD,BRCA,
3690	ITGB3	8	COAD,PRAD,LUSC,KICH,BLCA,KIRC,UCEC,BRCA,
3679	ITGA7	8	COAD,BLCA,UCEC,HNSC,LUSC,PRAD,LUAD,BRCA,
3611	ILK	8	COAD,KICH,BLCA,UCEC,LUSC,PRAD,LUAD,BRCA,
3490	IGFBP7	8	THCA,KICH,BLCA,KIRC,UCEC,LUSC,PRAD,LUAD,
3488	IGFBP5	8	COAD,KICH,BLCA,KIRC,UCEC,HNSC,PRAD,BRCA,
3487	IGFBP4	8	COAD,KICH,BLCA,UCEC,LUSC,PRAD,LUAD,BRCA,
310	ANXA7	8	COAD,KICH,BLCA,KIRC,UCEC,HNSC,PRAD,BRCA,
2934	GSN	8	COAD,BLCA,UCEC,HNSC,LUSC,PRAD,LUAD,BRCA,
29119	CTNNA3	8	COAD,THCA,KICH,BLCA,UCEC,HNSC,PRAD,BRCA,
27250	PDCD4	8	COAD,THCA,BLCA,UCEC,HNSC,PRAD,LUAD,BRCA,
26512	INTS6	8	THCA,KICH,BLCA,KIRC,UCEC,HNSC,PRAD,BRCA,
26260	FBXO25	8	COAD,THCA,BLCA,KIRC,HNSC,LUSC,LUAD,BRCA,
23705	CADM1	8	COAD,KICH,BLCA,KIRC,HNSC,LUSC,LUAD,BRCA,
23671	TMEFF2	8	COAD,THCA,BLCA,KIRC,HNSC,LUSC,LUAD,BRCA,
23582	CCNDBP1	8	COAD,BLCA,UCEC,HNSC,LUSC,PRAD,LUAD,BRCA,
2322	FLT3	8	COAD,THCA,KICH,BLCA,UCEC,HNSC,LUSC,LUAD,
2316	FLNA	8	COAD,KICH,BLCA,UCEC,LUSC,PRAD,LUAD,BRCA,
2309	FOXO3	8	THCA,KICH,BLCA,UCEC,HNSC,LUSC,LUAD,BRCA,
2262	GPC5	8	COAD,KICH,BLCA,KIRC,HNSC,LUSC,LUAD,BRCA,
222236	NAPEPLD	8	COAD,THCA,KICH,KIRC,UCEC,LUSC,LUAD,BRCA,
2135	EXTL2	8	THCA,KICH,KIRC,UCEC,LUSC,PRAD,LUAD,BRCA,
2134	EXTL1	8	COAD,KICH,BLCA,KIRC,UCEC,HNSC,LUSC,PRAD,
2099	ESR1	8	COAD,KICH,BLCA,KIRC,UCEC,HNSC,LUSC,PRAD,
1756	DMD	8	COAD,BLCA,UCEC,HNSC,LUSC,PRAD,LUAD,BRCA,
1620	BRINP1	8	KICH,BLCA,KIRC,UCEC,HNSC,LUSC,PRAD,BRCA,
1602	DACH1	8	KICH,BLCA,KIRC,HNSC,LUSC,PRAD,LUAD,BRCA,
1601	DAB2	8	COAD,THCA,KICH,BLCA,UCEC,LUSC,LUAD,BRCA,
153090	DAB2IP	8	COAD,BLCA,KIRC,UCEC,LUSC,PRAD,LUAD,BRCA,
1528	CYB5A	8	COAD,THCA,KICH,BLCA,HNSC,LUSC,LUAD,BRCA,
1500	CTNND1	8	COAD,THCA,KIRC,UCEC,HNSC,PRAD,LUAD,BRCA,
150094	SIK1	8	KICH,BLCA,KIRC,UCEC,LUSC,PRAD,LUAD,BRCA,
149628	PYHIN1	8	COAD,THCA,BLCA,UCEC,LUSC,PRAD,LUAD,BRCA,
144165	PRICKLE1	8	COAD,KICH,BLCA,KIRC,UCEC,LUSC,PRAD,LUAD,
140628	GATA5	8	COAD,KICH,BLCA,KIRC,UCEC,LUSC,PRAD,LUAD,
1326	MAP3K8	8	THCA,BLCA,UCEC,HNSC,LUSC,PRAD,LUAD,BRCA,
123879	DCUN1D3	8	KICH,BLCA,UCEC,HNSC,LUSC,PRAD,LUAD,BRCA,
117153	MIA2	8	COAD,KICH,BLCA,KIRC,LUSC,PRAD,LUAD,BRCA,
116135	LRRC3B	8	COAD,BLCA,UCEC,HNSC,LUSC,PRAD,LUAD,BRCA,
114826	SMYD4	8	COAD,THCA,BLCA,UCEC,LUSC,PRAD,LUAD,BRCA,
112464	PRKCDBP	8	COAD,KICH,BLCA,UCEC,LUSC,PRAD,LUAD,BRCA,
11197	WIF1	8	KICH,BLCA,KIRC,HNSC,LUSC,PRAD,LUAD,BRCA,
11122	PTPRT	8	COAD,THCA,KIRC,UCEC,HNSC,LUSC,LUAD,BRCA,
11010	GLIPR1	8	THCA,KICH,BLCA,UCEC,LUSC,PRAD,LUAD,BRCA,
10788	IQGAP2	8	COAD,THCA,BLCA,KIRC,HNSC,LUSC,LUAD,BRCA,
10768	AHCYL1	8	COAD,KICH,BLCA,KIRC,HNSC,LUSC,PRAD,BRCA,
10550	ARL6IP5	8	COAD,BLCA,UCEC,HNSC,LUSC,PRAD,LUAD,BRCA,
10335	MRVI1	8	COAD,BLCA,UCEC,HNSC,LUSC,PRAD,LUAD,BRCA,
10277	UBE4B	8	COAD,THCA,KICH,BLCA,KIRC,UCEC,HNSC,BRCA,
10181	RBM5	8	COAD,THCA,KICH,BLCA,UCEC,HNSC,LUSC,BRCA,
1015	CDH17	8	COAD,KICH,BLCA,KIRC,UCEC,HNSC,PRAD,BRCA,
10152	ABI2	8	KICH,BLCA,KIRC,UCEC,LUSC,PRAD,LUAD,BRCA,
10077	TSPAN32	8	COAD,KICH,BLCA,UCEC,LUSC,PRAD,LUAD,BRCA,
9516	LITAF	7	COAD,LUSC,BLCA,KIRC,UCEC,LUAD,BRCA,
9462	RASAL2	7	PRAD,LUSC,KICH,UCEC,LUAD,HNSC,BRCA,
92304	SCGB3A1	7	PRAD,LUSC,KICH,UCEC,LUAD,HNSC,BRCA,
9148	NEURL1	7	COAD,PRAD,BLCA,KIRC,UCEC,LUAD,HNSC,
8915	BCL10	7	COAD,THCA,PRAD,KICH,BLCA,HNSC,BRCA,
8788	DLK1	7	PRAD,KICH,BLCA,KIRC,UCEC,HNSC,BRCA,
8682	PEA15	7	PRAD,LUSC,KICH,UCEC,LUAD,HNSC,BRCA,
84897	TBRG1	7	THCA,LUSC,BLCA,UCEC,LUAD,HNSC,BRCA,
84872	ZC3H10	7	COAD,THCA,PRAD,LUSC,KICH,UCEC,LUAD,
84632	AFAP1L2	7	COAD,THCA,PRAD,KICH,KIRC,UCEC,BRCA,
84525	HOPX	7	PRAD,LUSC,KICH,BLCA,UCEC,LUAD,HNSC,
84152	PPP1R1B	7	LUSC,KICH,BLCA,KIRC,LUAD,HNSC,BRCA,
83742	MARVELD1	7	COAD,PRAD,KICH,BLCA,UCEC,LUAD,BRCA,
83593	RASSF5	7	COAD,PRAD,LUSC,KICH,UCEC,LUAD,HNSC,
8100	IFT88	7	THCA,LUSC,KICH,BLCA,KIRC,UCEC,LUAD,
8065	CUL5	7	THCA,PRAD,BLCA,KIRC,UCEC,HNSC,BRCA,
79365	BHLHE41	7	COAD,PRAD,LUSC,KICH,UCEC,LUAD,BRCA,
79192	IRX1	7	PRAD,LUSC,KICH,KIRC,LUAD,HNSC,BRCA,
7791	ZYX	7	PRAD,LUSC,KICH,BLCA,UCEC,LUAD,BRCA,
7447	VSNL1	7	THCA,PRAD,KICH,KIRC,UCEC,LUAD,BRCA,
7405	UVRAG	7	THCA,PRAD,LUSC,BLCA,UCEC,LUAD,BRCA,
7057	THBS1	7	COAD,LUSC,KICH,BLCA,KIRC,UCEC,LUAD,
688	KLF5	7	COAD,PRAD,KICH,KIRC,LUAD,HNSC,BRCA,
6672	SP100	7	COAD,PRAD,LUSC,KICH,UCEC,LUAD,BRCA,
65268	WNK2	7	COAD,THCA,KICH,BLCA,KIRC,HNSC,BRCA,
65009	NDRG4	7	COAD,THCA,PRAD,KIRC,UCEC,LUAD,BRCA,
64753	CCDC136	7	COAD,THCA,PRAD,KICH,BLCA,UCEC,BRCA,
634	CEACAM1	7	COAD,THCA,PRAD,KICH,KIRC,HNSC,BRCA,
6091	ROBO1	7	THCA,PRAD,BLCA,UCEC,LUAD,HNSC,BRCA,
59269	HIVEP3	7	COAD,THCA,LUSC,KICH,LUAD,HNSC,BRCA,
5925	RB1	7	PRAD,LUSC,KICH,BLCA,UCEC,LUAD,BRCA,
5788	PTPRC	7	COAD,THCA,PRAD,LUSC,BLCA,UCEC,LUAD,
56999	ADAMTS9	7	PRAD,LUSC,KICH,BLCA,UCEC,LUAD,BRCA,
56981	PRDM11	7	THCA,PRAD,BLCA,KIRC,UCEC,LUAD,BRCA,
5655	KLK10	7	PRAD,LUSC,KICH,KIRC,LUAD,HNSC,BRCA,
55901	THSD1	7	COAD,PRAD,LUSC,KICH,UCEC,LUAD,BRCA,
55654	TMEM127	7	COAD,PRAD,LUSC,BLCA,KIRC,LUAD,HNSC,
55124	PIWIL2	7	THCA,PRAD,KICH,BLCA,UCEC,HNSC,BRCA,
54790	TET2	7	COAD,THCA,PRAD,UCEC,LUAD,HNSC,BRCA,
54756	IL17RD	7	PRAD,KICH,BLCA,KIRC,UCEC,HNSC,BRCA,
54206	ERRFI1	7	THCA,PRAD,LUSC,KICH,BLCA,UCEC,BRCA,
5310	PKD1	7	THCA,PRAD,LUSC,BLCA,UCEC,LUAD,BRCA,
51780	KDM3B	7	PRAD,LUSC,BLCA,KIRC,UCEC,HNSC,BRCA,
5098	PCDHGC3	7	COAD,LUSC,KICH,BLCA,UCEC,LUAD,BRCA,
5080	PAX6	7	COAD,THCA,PRAD,KICH,KIRC,LUAD,BRCA,
50486	G0S2	7	PRAD,LUSC,BLCA,KIRC,LUAD,HNSC,BRCA,
4920	ROR2	7	COAD,THCA,PRAD,KICH,BLCA,KIRC,UCEC,
4899	NRF1	7	THCA,PRAD,LUSC,KICH,UCEC,LUAD,BRCA,
4851	NOTCH1	7	PRAD,LUSC,KICH,BLCA,UCEC,LUAD,BRCA,
4734	NEDD4	7	PRAD,LUSC,KICH,BLCA,UCEC,LUAD,BRCA,
472	ATM	7	THCA,PRAD,LUSC,KICH,BLCA,UCEC,BRCA,
463	ZFHX3	7	THCA,PRAD,LUSC,BLCA,KIRC,LUAD,BRCA,
4502	MT2A	7	COAD,THCA,LUSC,KICH,BLCA,LUAD,BRCA,
445	ASS1	7	COAD,PRAD,KICH,BLCA,KIRC,HNSC,BRCA,
4216	MAP3K4	7	THCA,KICH,BLCA,KIRC,UCEC,LUAD,BRCA,
4163	MCC	7	COAD,PRAD,BLCA,KIRC,UCEC,LUAD,BRCA,
406	ARNTL	7	COAD,PRAD,KICH,BLCA,UCEC,LUAD,BRCA,
4057	LTF	7	COAD,THCA,PRAD,BLCA,KIRC,HNSC,BRCA,
383	ARG1	7	COAD,THCA,LUSC,KICH,LUAD,HNSC,BRCA,
3579	CXCR2	7	PRAD,LUSC,KICH,BLCA,LUAD,HNSC,BRCA,
3096	HIVEP1	7	COAD,LUSC,BLCA,KIRC,UCEC,LUAD,BRCA,
301	ANXA1	7	PRAD,LUSC,KICH,BLCA,LUAD,HNSC,BRCA,
284406	ZFP82	7	COAD,THCA,LUSC,KICH,UCEC,HNSC,BRCA,
283518	KCNRG	7	THCA,LUSC,KICH,KIRC,LUAD,HNSC,BRCA,
2735	GLI1	7	COAD,THCA,KICH,BLCA,UCEC,LUAD,BRCA,
27122	DKK3	7	PRAD,LUSC,KICH,BLCA,UCEC,LUAD,BRCA,
2697	GJA1	7	COAD,THCA,PRAD,BLCA,UCEC,LUAD,BRCA,
26471	NUPR1	7	COAD,THCA,LUSC,BLCA,UCEC,LUAD,HNSC,
26468	LHX6	7	COAD,LUSC,KICH,BLCA,UCEC,LUAD,BRCA,
26136	TES	7	COAD,THCA,PRAD,LUSC,BLCA,LUAD,BRCA,
26038	CHD5	7	COAD,PRAD,LUSC,BLCA,KIRC,UCEC,LUAD,
26018	LRIG1	7	COAD,THCA,LUSC,BLCA,LUAD,HNSC,BRCA,
253738	EBF3	7	COAD,THCA,PRAD,BLCA,UCEC,LUAD,BRCA,
23409	SIRT4	7	COAD,THCA,LUSC,KIRC,UCEC,HNSC,BRCA,
23376	UFL1	7	THCA,PRAD,KICH,BLCA,UCEC,HNSC,BRCA,
23300	ATMIN	7	COAD,THCA,PRAD,KIRC,UCEC,HNSC,BRCA,
23239	PHLPP1	7	COAD,THCA,BLCA,KIRC,UCEC,HNSC,BRCA,
23095	KIF1B	7	COAD,LUSC,BLCA,KIRC,UCEC,HNSC,BRCA,
23087	TRIM35	7	PRAD,LUSC,BLCA,UCEC,LUAD,HNSC,BRCA,
22933	SIRT2	7	COAD,LUSC,BLCA,UCEC,LUAD,HNSC,BRCA,
222235	FBXL13	7	THCA,PRAD,LUSC,KICH,UCEC,LUAD,BRCA,
2114	ETS2	7	PRAD,LUSC,KICH,BLCA,UCEC,LUAD,BRCA,
201501	ZBTB7C	7	COAD,PRAD,KICH,KIRC,LUAD,HNSC,BRCA,
1946	EFNA5	7	COAD,THCA,PRAD,LUSC,KIRC,HNSC,BRCA,
1915	EEF1A1	7	LUSC,KICH,BLCA,UCEC,LUAD,HNSC,BRCA,
1847	DUSP5	7	COAD,PRAD,KICH,BLCA,KIRC,UCEC,HNSC,
1803	DPP4	7	COAD,PRAD,LUSC,KICH,BLCA,UCEC,BRCA,
1755	DMBT1	7	COAD,PRAD,LUSC,KICH,LUAD,HNSC,BRCA,
1739	DLG1	7	COAD,THCA,PRAD,KIRC,LUAD,HNSC,BRCA,
1687	DFNA5	7	THCA,PRAD,KICH,BLCA,KIRC,UCEC,BRCA,
1647	GADD45A	7	THCA,PRAD,KICH,BLCA,KIRC,UCEC,BRCA,
1630	DCC	7	COAD,PRAD,LUSC,KICH,KIRC,LUAD,BRCA,
1612	DAPK1	7	COAD,THCA,LUSC,KICH,KIRC,UCEC,LUAD,
160728	SLC5A8	7	COAD,THCA,PRAD,LUSC,KICH,LUAD,HNSC,
1387	CREBBP	7	COAD,THCA,PRAD,LUSC,BLCA,UCEC,BRCA,
137075	CLDN23	7	COAD,THCA,LUSC,KIRC,LUAD,HNSC,BRCA,
127700	OSCP1	7	THCA,LUSC,KICH,BLCA,KIRC,LUAD,HNSC,
121227	LRIG3	7	COAD,THCA,PRAD,KICH,BLCA,UCEC,BRCA,
1147	CHUK	7	COAD,THCA,PRAD,LUSC,KICH,KIRC,BRCA,
114757	CYGB	7	COAD,PRAD,LUSC,BLCA,UCEC,LUAD,BRCA,
11337	GABARAP	7	COAD,LUSC,KICH,BLCA,LUAD,HNSC,BRCA,
11186	RASSF1	7	THCA,LUSC,KICH,BLCA,UCEC,LUAD,BRCA,
1080	CFTR	7	COAD,PRAD,LUSC,KIRC,LUAD,HNSC,BRCA,
10769	PLK2	7	PRAD,LUSC,KICH,UCEC,LUAD,HNSC,BRCA,
10612	TRIM3	7	COAD,THCA,LUSC,KICH,BLCA,UCEC,LUAD,
10562	OLFM4	7	COAD,THCA,PRAD,KICH,BLCA,KIRC,BRCA,
1052	CEBPD	7	COAD,LUSC,KICH,BLCA,UCEC,LUAD,BRCA,
104	ADARB1	7	COAD,LUSC,KICH,BLCA,UCEC,LUAD,BRCA,
10472	ZBTB18	7	THCA,LUSC,KICH,BLCA,KIRC,UCEC,HNSC,
1027	CDKN1B	7	THCA,PRAD,LUSC,KICH,UCEC,LUAD,HNSC,
1021	CDK6	7	THCA,KICH,BLCA,KIRC,UCEC,LUAD,BRCA,
1003	CDH5	7	COAD,LUSC,KICH,BLCA,UCEC,LUAD,BRCA,
1002	CDH4	7	PRAD,LUSC,KICH,BLCA,UCEC,LUAD,BRCA,
9901	SRGAP3	6	PRAD,KICH,KIRC,LUAD,HNSC,BRCA,
9821	RB1CC1	6	THCA,PRAD,KIRC,UCEC,LUAD,BRCA,
9486	CHST10	6	COAD,LUSC,BLCA,KIRC,UCEC,LUAD,
9411	ARHGAP29	6	LUSC,KICH,KIRC,UCEC,LUAD,BRCA,
9318	COPS2	6	PRAD,BLCA,UCEC,LUAD,HNSC,BRCA,
9046	DOK2	6	COAD,LUSC,KICH,BLCA,LUAD,BRCA,
9025	RNF8	6	THCA,PRAD,KICH,KIRC,LUAD,HNSC,
867	CBL	6	PRAD,LUSC,BLCA,UCEC,LUAD,BRCA,
8643	PTCH2	6	THCA,KICH,BLCA,UCEC,HNSC,BRCA,
8572	PDLIM4	6	COAD,PRAD,BLCA,KIRC,UCEC,BRCA,
84911	ZNF382	6	COAD,THCA,LUSC,BLCA,UCEC,HNSC,
83937	RASSF4	6	COAD,THCA,PRAD,LUSC,KICH,BRCA,
83719	YPEL3	6	COAD,LUSC,KICH,UCEC,HNSC,BRCA,
80012	PHC3	6	THCA,PRAD,BLCA,UCEC,LUAD,BRCA,
79893	GGNBP2	6	COAD,PRAD,KICH,BLCA,UCEC,BRCA,
7980	TFPI2	6	COAD,PRAD,LUSC,KICH,BLCA,BRCA,
79791	FBXO31	6	COAD,PRAD,BLCA,UCEC,HNSC,BRCA,
7481	WNT11	6	THCA,LUSC,BLCA,KIRC,LUAD,BRCA,
7474	WNT5A	6	PRAD,KICH,KIRC,UCEC,LUAD,BRCA,
7345	UCHL1	6	COAD,THCA,PRAD,KICH,BLCA,KIRC,
7040	TGFB1	6	COAD,PRAD,LUSC,KICH,UCEC,LUAD,
6910	TBX5	6	THCA,PRAD,LUSC,BLCA,LUAD,BRCA,
6898	TAT	6	COAD,THCA,LUSC,KICH,KIRC,BRCA,
6050	RNH1	6	PRAD,LUSC,BLCA,UCEC,LUAD,HNSC,
5796	PTPRK	6	COAD,PRAD,KICH,BLCA,LUAD,BRCA,
5654	HTRA1	6	PRAD,LUSC,KICH,BLCA,UCEC,BRCA,
5562	PRKAA1	6	COAD,THCA,BLCA,KIRC,UCEC,BRCA,
55275	VPS53	6	COAD,LUSC,KIRC,LUAD,HNSC,BRCA,
54979	HRASLS2	6	COAD,THCA,LUSC,KICH,KIRC,LUAD,
5316	PKNOX1	6	THCA,PRAD,KICH,BLCA,KIRC,UCEC,
5157	PDGFRL	6	COAD,THCA,KICH,BLCA,UCEC,BRCA,
51474	LIMA1	6	COAD,PRAD,KIRC,UCEC,LUAD,BRCA,
51473	DCDC2	6	LUSC,KICH,KIRC,LUAD,HNSC,BRCA,
51339	DACT1	6	THCA,PRAD,LUSC,BLCA,KIRC,UCEC,
51177	PLEKHO1	6	COAD,PRAD,LUSC,BLCA,UCEC,LUAD,
5037	PEBP1	6	THCA,LUSC,KICH,KIRC,LUAD,HNSC,
4978	OPCML	6	PRAD,KICH,BLCA,KIRC,UCEC,HNSC,
4804	NGFR	6	COAD,PRAD,BLCA,UCEC,LUAD,BRCA,
4495	MT1G	6	COAD,THCA,PRAD,KICH,KIRC,HNSC,
374654	KIF7	6	THCA,PRAD,KICH,BLCA,UCEC,BRCA,
3662	IRF4	6	COAD,LUSC,KICH,BLCA,UCEC,BRCA,
29997	GLTSCR2	6	LUSC,BLCA,UCEC,LUAD,HNSC,BRCA,
2984	GUCY2C	6	COAD,THCA,BLCA,KIRC,HNSC,BRCA,
28996	HIPK2	6	COAD,LUSC,BLCA,LUAD,HNSC,BRCA,
2633	GBP1	6	THCA,PRAD,LUSC,KICH,UCEC,LUAD,
26298	EHF	6	COAD,PRAD,KICH,KIRC,HNSC,BRCA,
259230	SGMS1	6	COAD,LUSC,BLCA,KIRC,LUAD,BRCA,
255877	BCL6B	6	LUSC,KICH,BLCA,UCEC,LUAD,BRCA,
246	ALOX15	6	THCA,LUSC,KICH,LUAD,HNSC,BRCA,
2395	FXN	6	THCA,PRAD,BLCA,KIRC,HNSC,BRCA,
23604	DAPK2	6	COAD,LUSC,BLCA,LUAD,HNSC,BRCA,
23347	SMCHD1	6	COAD,THCA,PRAD,BLCA,UCEC,BRCA,
23261	CAMTA1	6	COAD,PRAD,LUSC,KICH,KIRC,BRCA,
23221	RHOBTB2	6	PRAD,LUSC,BLCA,UCEC,LUAD,BRCA,
22882	ZHX2	6	LUSC,KICH,BLCA,UCEC,LUAD,BRCA,
2272	FHIT	6	THCA,LUSC,BLCA,KIRC,HNSC,BRCA,
219285	SAMD9L	6	COAD,PRAD,LUSC,KICH,UCEC,LUAD,
2131	EXT1	6	COAD,THCA,PRAD,KICH,LUAD,BRCA,
2013	EMP2	6	COAD,PRAD,LUSC,KICH,LUAD,HNSC,
201163	FLCN	6	COAD,THCA,LUSC,UCEC,LUAD,BRCA,
199	AIF1	6	COAD,LUSC,KICH,BLCA,LUAD,BRCA,
1848	DUSP6	6	PRAD,LUSC,KICH,KIRC,LUAD,BRCA,
160492	LMNTD1	6	THCA,LUSC,KICH,KIRC,LUAD,HNSC,
1523	CUX1	6	THCA,LUSC,BLCA,KIRC,UCEC,LUAD,
114907	FBXO32	6	COAD,PRAD,BLCA,UCEC,HNSC,BRCA,
11145	PLA2G16	6	LUSC,BLCA,UCEC,LUAD,HNSC,BRCA,
10950	BTG3	6	PRAD,LUSC,KIRC,UCEC,LUAD,BRCA,
10912	GADD45G	6	THCA,LUSC,BLCA,KIRC,UCEC,HNSC,
10637	LEFTY1	6	COAD,THCA,PRAD,LUSC,KICH,LUAD,
1050	CEBPA	6	COAD,THCA,LUSC,LUAD,HNSC,BRCA,
10320	IKZF1	6	COAD,THCA,LUSC,BLCA,UCEC,LUAD,
1030	CDKN2B	6	COAD,PRAD,LUSC,LUAD,HNSC,BRCA,
1026	CDKN1A	6	COAD,PRAD,LUSC,BLCA,LUAD,BRCA,
1012	CDH13	6	LUSC,KICH,BLCA,UCEC,LUAD,BRCA,
10019	SH2B3	6	COAD,LUSC,BLCA,UCEC,LUAD,BRCA,
9891	NUAK1	5	PRAD,KICH,UCEC,LUAD,BRCA,
9788	MTSS1	5	COAD,PRAD,KIRC,UCEC,LUAD,
9781	RNF144A	5	COAD,LUSC,KIRC,UCEC,BRCA,
960	CD44	5	PRAD,LUSC,BLCA,UCEC,LUAD,
9547	CXCL14	5	COAD,KICH,BLCA,KIRC,BRCA,
91608	RASL10B	5	PRAD,KICH,KIRC,UCEC,BRCA,
90993	CREB3L1	5	COAD,LUSC,BLCA,KIRC,UCEC,
9052	GPRC5A	5	LUSC,KICH,BLCA,KIRC,LUAD,
8870	IER3	5	PRAD,KICH,BLCA,KIRC,HNSC,
8678	BECN1	5	COAD,KICH,BLCA,KIRC,HNSC,
864	RUNX3	5	COAD,THCA,BLCA,LUAD,BRCA,
8626	TP63	5	COAD,PRAD,KIRC,LUAD,BRCA,
84816	RTN4IP1	5	COAD,THCA,PRAD,KIRC,HNSC,
8437	RASAL1	5	PRAD,KICH,KIRC,HNSC,BRCA,
8431	NR0B2	5	PRAD,LUSC,KIRC,LUAD,HNSC,
80319	CXXC4	5	THCA,PRAD,LUSC,HNSC,BRCA,
79577	CDC73	5	THCA,PRAD,KICH,BLCA,KIRC,
7476	WNT7A	5	PRAD,LUSC,KICH,KIRC,LUAD,
7270	TTF1	5	THCA,PRAD,KICH,UCEC,BRCA,
7248	TSC1	5	THCA,LUSC,UCEC,LUAD,BRCA,
7159	TP53BP2	5	LUSC,KICH,BLCA,KIRC,LUAD,
6850	SYK	5	THCA,PRAD,LUSC,KIRC,LUAD,
6648	SOD2	5	LUSC,KICH,BLCA,LUAD,BRCA,
65979	PHACTR4	5	COAD,THCA,KICH,KIRC,HNSC,
64682	ANAPC1	5	THCA,PRAD,KICH,KIRC,BRCA,
644943	RASSF10	5	THCA,PRAD,KICH,KIRC,BRCA,
6424	SFRP4	5	THCA,KICH,BLCA,UCEC,BRCA,
63035	BCORL1	5	THCA,PRAD,KICH,KIRC,BRCA,
6125	RPL5	5	KICH,BLCA,UCEC,HNSC,BRCA,
6117	RPA1	5	COAD,THCA,PRAD,KICH,BRCA,
5947	RBP1	5	PRAD,BLCA,KIRC,UCEC,LUAD,
5927	KDM5A	5	THCA,PRAD,BLCA,KIRC,BRCA,
5920	RARRES3	5	COAD,LUSC,BLCA,LUAD,HNSC,
5909	RAP1GAP	5	COAD,THCA,LUSC,KIRC,HNSC,
5795	PTPRJ	5	COAD,THCA,LUSC,KIRC,LUAD,
5653	KLK6	5	PRAD,KICH,KIRC,HNSC,BRCA,
5625	PRODH	5	PRAD,LUSC,KICH,LUAD,BRCA,
55840	EAF2	5	COAD,THCA,PRAD,KICH,KIRC,
5580	PRKCD	5	COAD,LUSC,KIRC,LUAD,HNSC,
55748	CNDP2	5	COAD,THCA,LUSC,KICH,LUAD,
55544	RBM38	5	COAD,PRAD,KICH,BLCA,KIRC,
55450	CAMK2N1	5	COAD,LUSC,KIRC,UCEC,LUAD,
55384	MEG3	5	PRAD,KICH,BLCA,UCEC,BRCA,
55294	FBXW7	5	PRAD,BLCA,UCEC,HNSC,BRCA,
55233	MOB1A	5	COAD,THCA,PRAD,KICH,KIRC,
54904	WHSC1L1	5	THCA,PRAD,KICH,BLCA,KIRC,
5337	PLD1	5	COAD,THCA,PRAD,UCEC,BRCA,
51684	SUFU	5	COAD,KICH,UCEC,HNSC,BRCA,
51364	ZMYND10	5	LUSC,KICH,KIRC,LUAD,HNSC,
4862	NPAS2	5	KICH,BLCA,KIRC,HNSC,BRCA,
4763	NF1	5	THCA,PRAD,KIRC,UCEC,BRCA,
4640	MYO1A	5	COAD,PRAD,LUSC,LUAD,HNSC,
4627	MYH9	5	COAD,LUSC,UCEC,LUAD,BRCA,
4507	MTAP	5	PRAD,KICH,BLCA,KIRC,BRCA,
4494	MT1F	5	COAD,THCA,PRAD,KICH,KIRC,
4144	MAT2A	5	THCA,LUSC,KICH,BLCA,HNSC,
3996	LLGL1	5	PRAD,KICH,KIRC,UCEC,BRCA,
3880	KRT19	5	COAD,PRAD,KICH,KIRC,HNSC,
3732	CD82	5	PRAD,LUSC,KIRC,LUAD,BRCA,
3688	ITGB1	5	PRAD,LUSC,KICH,UCEC,BRCA,
3678	ITGA5	5	PRAD,LUSC,BLCA,UCEC,LUAD,
3483	IGFALS	5	COAD,LUSC,KICH,KIRC,LUAD,
3428	IFI16	5	COAD,PRAD,KICH,UCEC,BRCA,
3417	IDH1	5	COAD,KICH,KIRC,HNSC,BRCA,
338442	HCAR2	5	PRAD,LUSC,KIRC,LUAD,BRCA,
3337	DNAJB1	5	THCA,PRAD,KIRC,LUAD,HNSC,
317	APAF1	5	COAD,THCA,PRAD,LUSC,BRCA,
3170	FOXA2	5	THCA,PRAD,LUSC,KICH,LUAD,
29948	OSGIN1	5	COAD,THCA,BLCA,HNSC,BRCA,
2952	GSTT1	5	LUSC,BLCA,KIRC,LUAD,BRCA,
29108	PYCARD	5	COAD,PRAD,LUSC,KICH,LUAD,
286319	TUSC1	5	COAD,THCA,LUSC,UCEC,LUAD,
283120	H19	5	THCA,PRAD,KICH,UCEC,HNSC,
27232	GNMT	5	THCA,LUSC,KIRC,LUAD,HNSC,
27030	MLH3	5	THCA,PRAD,KICH,UCEC,BRCA,
27022	FOXD3	5	COAD,THCA,KICH,BLCA,KIRC,
26257	NKX2-8	5	LUSC,KICH,LUAD,HNSC,BRCA,
25833	POU2F3	5	COAD,PRAD,KICH,KIRC,HNSC,
249	ALPL	5	COAD,LUSC,KICH,LUAD,BRCA,
247	ALOX15B	5	COAD,LUSC,LUAD,HNSC,BRCA,
2444	FRK	5	COAD,THCA,PRAD,KICH,KIRC,
23327	NEDD4L	5	COAD,LUSC,KIRC,LUAD,BRCA,
231	AKR1B1	5	COAD,PRAD,KICH,LUAD,BRCA,
2296	FOXC1	5	PRAD,KICH,KIRC,HNSC,BRCA,
22807	IKZF2	5	COAD,PRAD,KICH,HNSC,BRCA,
2203	FBP1	5	COAD,LUSC,KICH,KIRC,LUAD,
2195	FAT1	5	THCA,KICH,KIRC,UCEC,BRCA,
2137	EXTL3	5	PRAD,BLCA,KIRC,UCEC,BRCA,
2100	ESR2	5	COAD,THCA,KICH,KIRC,BRCA,
2064	ERBB2	5	COAD,LUSC,KICH,KIRC,HNSC,
2035	EPB41	5	COAD,THCA,LUSC,HNSC,BRCA,
196	AHR	5	PRAD,LUSC,KICH,LUAD,BRCA,
1969	EPHA2	5	PRAD,KICH,LUAD,HNSC,BRCA,
1676	DFFA	5	THCA,PRAD,KICH,KIRC,BRCA,
1672	DEFB1	5	COAD,PRAD,KIRC,HNSC,BRCA,
1496	CTNNA2	5	COAD,THCA,BLCA,KIRC,HNSC,
148252	DIRAS1	5	COAD,BLCA,KIRC,UCEC,HNSC,
1474	CST6	5	PRAD,LUSC,KICH,KIRC,LUAD,
139285	AMER1	5	THCA,PRAD,KIRC,HNSC,BRCA,
134111	UBE2QL1	5	COAD,PRAD,KIRC,UCEC,HNSC,
130399	ACVR1C	5	COAD,PRAD,KIRC,UCEC,BRCA,
1105	CHD1	5	PRAD,LUSC,BLCA,UCEC,BRCA,
10664	CTCF	5	THCA,PRAD,KICH,KIRC,UCEC,
10424	PGRMC2	5	COAD,LUSC,UCEC,HNSC,BRCA,
10154	PLXNC1	5	COAD,PRAD,LUSC,UCEC,LUAD,
9988	DMTF1	4	THCA,KICH,UCEC,BRCA,
9656	MDC1	4	THCA,PRAD,KICH,KIRC,
95	ACY1	4	COAD,KICH,KIRC,HNSC,
9455	HOMER2	4	COAD,KIRC,LUAD,HNSC,
94031	HTRA3	4	THCA,KICH,BLCA,UCEC,
92344	GORAB	4	COAD,THCA,PRAD,KICH,
92335	STRADA	4	COAD,PRAD,KICH,KIRC,
920	CD4	4	COAD,LUSC,BLCA,LUAD,
9076	CLDN1	4	PRAD,KICH,UCEC,BRCA,
8994	LIMD1	4	THCA,LUSC,LUAD,HNSC,
889	KRIT1	4	THCA,PRAD,UCEC,BRCA,
8856	NR1I2	4	COAD,PRAD,KICH,BRCA,
8838	WISP3	4	PRAD,KICH,KIRC,BRCA,
8821	INPP4B	4	THCA,LUSC,UCEC,BRCA,
8711	TNK1	4	COAD,THCA,KICH,KIRC,
8665	EIF3F	4	BLCA,UCEC,HNSC,BRCA,
85403	EAF1	4	LUSC,KIRC,LUAD,HNSC,
84879	MFSD2A	4	PRAD,LUSC,KICH,LUAD,
84700	MYO18B	4	KICH,BLCA,KIRC,HNSC,
8453	CUL2	4	THCA,PRAD,KICH,KIRC,
8314	BAP1	4	COAD,THCA,KIRC,HNSC,
8289	ARID1A	4	COAD,THCA,KICH,KIRC,
822	CAPG	4	PRAD,LUSC,KIRC,LUAD,
8190	MIA	4	COAD,BLCA,HNSC,BRCA,
81848	SPRY4	4	LUSC,KICH,LUAD,BRCA,
80023	NRSN2	4	COAD,PRAD,KICH,BLCA,
79961	DENND2D	4	COAD,PRAD,LUSC,HNSC,
79798	ARMC5	4	THCA,UCEC,LUAD,HNSC,
7879	RAB7A	4	COAD,KIRC,UCEC,LUAD,
7520	XRCC5	4	PRAD,KICH,KIRC,HNSC,
7462	LAT2	4	COAD,LUSC,BLCA,LUAD,
7428	VHL	4	THCA,KICH,KIRC,HNSC,
7421	VDR	4	COAD,PRAD,LUSC,KIRC,
7251	TSG101	4	COAD,LUSC,KIRC,HNSC,
695	BTK	4	COAD,LUSC,BLCA,LUAD,
6793	STK10	4	COAD,PRAD,LUSC,LUAD,
6678	SPARC	4	PRAD,LUSC,UCEC,LUAD,
6423	SFRP2	4	COAD,THCA,PRAD,BLCA,
639	PRDM1	4	COAD,PRAD,UCEC,HNSC,
6390	SDHB	4	COAD,KICH,KIRC,HNSC,
6273	S100A2	4	PRAD,KICH,KIRC,BRCA,
6135	RPL11	4	LUSC,UCEC,HNSC,BRCA,
6134	RPL10	4	BLCA,UCEC,HNSC,BRCA,
5770	PTPN1	4	THCA,LUSC,UCEC,LUAD,
5601	MAPK9	4	COAD,LUSC,BLCA,UCEC,
55735	DNAJC11	4	COAD,THCA,KICH,KIRC,
5522	PPP2R2C	4	THCA,PRAD,KICH,UCEC,
5519	PPP2R1B	4	THCA,KIRC,HNSC,BRCA,
55164	SHQ1	4	THCA,LUSC,KIRC,HNSC,
5515	PPP2CA	4	COAD,THCA,KIRC,HNSC,
54739	XAF1	4	PRAD,LUSC,KICH,LUAD,
5196	PF4	4	THCA,LUSC,LUAD,BRCA,
51523	CXXC5	4	LUSC,KICH,KIRC,HNSC,
51147	ING4	4	COAD,KICH,LUAD,BRCA,
51129	ANGPTL4	4	PRAD,KICH,BLCA,BRCA,
4928	NUP98	4	THCA,BLCA,KIRC,BRCA,
4486	MST1R	4	PRAD,LUSC,KICH,KIRC,
4149	MAX	4	COAD,PRAD,BLCA,UCEC,
4082	MARCKS	4	COAD,KICH,UCEC,BRCA,
3963	LGALS7	4	PRAD,KICH,KIRC,BRCA,
3685	ITGAV	4	PRAD,KICH,KIRC,UCEC,
3663	IRF5	4	COAD,PRAD,KICH,LUAD,
3659	IRF1	4	COAD,LUSC,KICH,LUAD,
3486	IGFBP3	4	PRAD,KICH,UCEC,BRCA,
3482	IGF2R	4	LUSC,KIRC,LUAD,BRCA,
3091	HIF1A	4	COAD,PRAD,KICH,KIRC,
2950	GSTP1	4	PRAD,KICH,KIRC,BRCA,
26585	GREM1	4	THCA,KICH,KIRC,UCEC,
2587	GALR1	4	COAD,PRAD,BLCA,BRCA,
23036	ZNF292	4	THCA,PRAD,UCEC,BRCA,
22954	TRIM32	4	PRAD,KIRC,UCEC,BRCA,
2271	FH	4	COAD,THCA,KIRC,HNSC,
219699	UNC5B	4	COAD,PRAD,LUSC,LUAD,
2103	ESRRB	4	KICH,KIRC,HNSC,BRCA,
2050	EPHB4	4	PRAD,KICH,KIRC,UCEC,
2048	EPHB2	4	THCA,PRAD,KICH,KIRC,
2041	EPHA1	4	THCA,KICH,KIRC,HNSC,
1825	DSC3	4	PRAD,KICH,KIRC,BRCA,
1801	DPH1	4	KICH,UCEC,HNSC,BRCA,
1796	DOK1	4	PRAD,LUSC,KICH,LUAD,
1643	DDB2	4	PRAD,UCEC,LUAD,BRCA,
1613	DAPK3	4	LUSC,BLCA,UCEC,LUAD,
159989	CCDC67	4	THCA,PRAD,KICH,KIRC,
1473	CST5	4	LUSC,KIRC,LUAD,HNSC,
115761	ARL11	4	COAD,PRAD,LUSC,LUAD,
115426	UHRF2	4	THCA,PRAD,UCEC,BRCA,
11334	TUSC2	4	COAD,LUSC,KIRC,HNSC,
11108	PRDM4	4	THCA,PRAD,KIRC,UCEC,
11068	CYB561D2	4	COAD,LUSC,KIRC,HNSC,
10633	RASL10A	4	LUSC,KICH,LUAD,BRCA,
10180	RBM6	4	THCA,LUSC,HNSC,BRCA,
1009	CDH11	4	LUSC,KICH,BLCA,UCEC,
10018	BCL2L11	4	COAD,THCA,KICH,KIRC,
999	CDH1	3	COAD,THCA,KIRC,
9937	DCLRE1A	3	THCA,KICH,KIRC,
9667	SAFB2	3	THCA,BLCA,UCEC,
9538	EI24	3	KIRC,HNSC,BRCA,
94241	TP53INP1	3	COAD,LUSC,LUAD,
9368	SLC9A3R1	3	COAD,THCA,HNSC,
9255	AIMP1	3	THCA,KIRC,HNSC,
90249	UNC5A	3	THCA,LUSC,UCEC,
89884	LHX4	3	COAD,THCA,KICH,
892	CCNC	3	THCA,KIRC,HNSC,
8797	TNFRSF10A	3	LUSC,KICH,BRCA,
8795	TNFRSF10B	3	PRAD,LUSC,BRCA,
8744	TNFSF9	3	LUSC,KICH,BLCA,
8651	SOCS1	3	PRAD,BLCA,UCEC,
8635	RNASET2	3	THCA,LUSC,KICH,
8577	TMEFF1	3	THCA,PRAD,UCEC,
84651	SPINK7	3	PRAD,BLCA,HNSC,
84446	BRSK1	3	COAD,KICH,BLCA,
84260	TCHP	3	THCA,PRAD,UCEC,
838	CASP5	3	COAD,LUSC,LUAD,
79930	DOK3	3	COAD,LUSC,LUAD,
79831	KDM8	3	COAD,LUSC,UCEC,
7982	ST7	3	THCA,LUSC,LUAD,
79626	TNFAIP8L2	3	COAD,LUSC,LUAD,
7490	WT1	3	KICH,KIRC,UCEC,
7429	VIL1	3	COAD,KICH,KIRC,
7290	HIRA	3	THCA,KIRC,BRCA,
7249	TSC2	3	LUSC,BLCA,HNSC,
7053	TGM3	3	KICH,LUAD,HNSC,
7020	TFAP2A	3	THCA,PRAD,KIRC,
6688	SPI1	3	COAD,LUSC,LUAD,
6599	SMARCC1	3	KICH,KIRC,HNSC,
6502	SKP2	3	THCA,PRAD,KICH,
6498	SKIL	3	PRAD,KICH,KIRC,
6477	SIAH1	3	THCA,UCEC,BRCA,
6405	SEMA3F	3	PRAD,LUAD,HNSC,
6389	SDHA	3	COAD,THCA,KIRC,
5936	RBM4	3	THCA,KICH,KIRC,
5933	RBL1	3	THCA,PRAD,KICH,
5932	RBBP8	3	PRAD,KIRC,BRCA,
5889	RAD51C	3	THCA,KICH,KIRC,
5782	PTPN12	3	LUSC,KICH,LUAD,
57805	CCAR2	3	COAD,PRAD,KIRC,
5777	PTPN6	3	COAD,LUSC,LUAD,
57586	SYT13	3	COAD,THCA,KIRC,
57491	AHRR	3	COAD,BLCA,UCEC,
57111	RAB25	3	KICH,KIRC,HNSC,
55818	KDM3A	3	THCA,PRAD,BRCA,
55630	SLC39A4	3	THCA,KICH,KIRC,
55591	VEZT	3	THCA,KICH,UCEC,
545	ATR	3	THCA,KIRC,BRCA,
5276	SERPINI2	3	LUSC,LUAD,HNSC,
5100	PCDH8	3	COAD,UCEC,HNSC,
5079	PAX5	3	COAD,THCA,BLCA,
5074	PAWR	3	KICH,KIRC,UCEC,
4814	NINJ1	3	PRAD,LUSC,UCEC,
4771	NF2	3	KIRC,HNSC,BRCA,
429	ASCL1	3	COAD,THCA,UCEC,
378708	APITD1	3	THCA,KICH,KIRC,
347252	IGFBPL1	3	THCA,KICH,KIRC,
339967	TMPRSS11A	3	PRAD,HNSC,BRCA,
3172	HNF4A	3	COAD,LUSC,KICH,
3169	FOXA1	3	COAD,KICH,HNSC,
3094	HINT1	3	COAD,KICH,HNSC,
29914	UBIAD1	3	THCA,KIRC,UCEC,
29760	BLNK	3	COAD,KIRC,HNSC,
29117	BRD7	3	KIRC,HNSC,BRCA,
286826	LIN9	3	THCA,PRAD,KICH,
27253	PCDH17	3	LUSC,UCEC,LUAD,
27165	GLS2	3	PRAD,KIRC,HNSC,
26047	CNTNAP2	3	THCA,BLCA,KIRC,
25930	PTPN23	3	LUSC,KIRC,HNSC,
25792	CIZ1	3	BLCA,UCEC,BRCA,
254394	MCM9	3	THCA,KICH,KIRC,
23612	PHLDA3	3	PRAD,KICH,BRCA,
23586	DDX58	3	COAD,LUSC,KICH,
23560	GTPBP4	3	THCA,KICH,KIRC,
23512	SUZ12	3	THCA,PRAD,KIRC,
23468	CBX5	3	THCA,PRAD,KIRC,
23410	SIRT3	3	COAD,LUSC,BRCA,
23152	CIC	3	PRAD,BLCA,UCEC,
22943	DKK1	3	PRAD,KICH,BLCA,
22806	IKZF3	3	COAD,PRAD,LUSC,
207	AKT1	3	COAD,LUSC,LUAD,
2077	ERF	3	PRAD,UCEC,LUAD,
1852	DUSP9	3	KICH,KIRC,BRCA,
171023	ASXL1	3	THCA,LUSC,BRCA,
164656	TMPRSS6	3	PRAD,LUSC,KICH,
140690	CTCFL	3	PRAD,KICH,KIRC,
123920	CMTM3	3	LUSC,KICH,UCEC,
116071	BATF2	3	PRAD,LUSC,KICH,
11315	PARK7	3	THCA,KICH,KIRC,
11281	POU6F2	3	KICH,KIRC,BRCA,
112399	EGLN3	3	COAD,PRAD,KICH,
11178	LZTS1	3	PRAD,HNSC,BRCA,
11074	TRIM31	3	COAD,PRAD,KICH,
10904	BLCAP	3	PRAD,KIRC,BRCA,
10653	SPINT2	3	COAD,KICH,KIRC,
10553	HTATIP2	3	COAD,THCA,PRAD,
10399	GNB2L1	3	UCEC,HNSC,BRCA,
10397	NDRG1	3	COAD,THCA,BRCA,
1031	CDKN2C	3	COAD,UCEC,BRCA,
10301	DLEU1	3	PRAD,KICH,HNSC,
10048	RANBP9	3	KIRC,UCEC,HNSC,
9521	EEF1E1	2	KICH,KIRC,
9049	AIP	2	LUSC,UCEC,
90427	BMF	2	COAD,KIRC,
89870	TRIM15	2	COAD,KICH,
8930	MBD4	2	PRAD,KICH,
8841	HDAC3	2	THCA,KICH,
8805	TRIM24	2	KIRC,HNSC,
860	RUNX2	2	PRAD,KICH,
84934	RITA1	2	KIRC,HNSC,
8454	CUL1	2	PRAD,BRCA,
841	CASP8	2	LUSC,KICH,
80198	MUS81	2	COAD,UCEC,
7965	AIMP2	2	THCA,KIRC,
7941	PLA2G7	2	COAD,THCA,
7703	PCGF2	2	KICH,KIRC,
7545	ZIC1	2	COAD,PRAD,
7422	VEGFA	2	THCA,PRAD,
7158	TP53BP1	2	PRAD,KIRC,
7157	TP53	2	KICH,HNSC,
7070	THY1	2	KICH,KIRC,
7045	TGFBI	2	PRAD,KICH,
672	BRCA1	2	THCA,KICH,
6596	HLTF	2	THCA,KIRC,
64866	CDCP1	2	COAD,PRAD,
64326	RFWD2	2	KICH,KIRC,
638	BIK	2	THCA,KIRC,
6288	SAA1	2	KICH,BRCA,
613	BCR	2	KIRC,BRCA,
5931	RBBP7	2	PRAD,KIRC,
580	BARD1	2	PRAD,KICH,
57510	XPO5	2	KICH,KIRC,
56287	GKN1	2	PRAD,BRCA,
55749	CCAR1	2	THCA,KICH,
55743	CHFR	2	COAD,HNSC,
55615	PRR5	2	KIRC,BRCA,
54984	PINX1	2	THCA,BRCA,
54971	BANP	2	THCA,KICH,
54845	ESRP1	2	COAD,KIRC,
54802	TRIT1	2	THCA,KICH,
5300	PIN1	2	COAD,LUAD,
5268	SERPINB5	2	PRAD,BRCA,
5216	PFN1	2	COAD,KICH,
51700	CYB5R2	2	PRAD,KIRC,
51406	NOL7	2	KICH,KIRC,
51330	TNFRSF12A	2	PRAD,KICH,
51237	MZB1	2	COAD,KICH,
5047	PAEP	2	PRAD,UCEC,
49860	CRNN	2	PRAD,HNSC,
4897	NRCAM	2	KIRC,LUAD,
4335	MNT	2	BLCA,UCEC,
4015	LOX	2	UCEC,BRCA,
3728	JUP	2	KICH,KIRC,
3622	ING2	2	COAD,LUSC,
3621	ING1	2	THCA,KICH,
3605	IL17A	2	BLCA,HNSC,
3273	HRG	2	KICH,KIRC,
3104	ZBTB48	2	COAD,KICH,
3065	HDAC1	2	KICH,KIRC,
29959	NRBP1	2	PRAD,KICH,
2932	GSK3B	2	KIRC,LUAD,
2810	SFN	2	COAD,KICH,
27429	HTRA2	2	THCA,KICH,
27132	CPNE7	2	THCA,KICH,
27075	TSPAN13	2	LUSC,LUAD,
2706	GJB2	2	COAD,KICH,
23513	SCRIB	2	KIRC,HNSC,
2132	EXT2	2	UCEC,BRCA,
2120	ETV6	2	PRAD,BRCA,
2049	EPHB3	2	KICH,KIRC,
200504	GKN2	2	LUSC,LUAD,
199731	CADM4	2	KIRC,HNSC,
196528	ARID2	2	THCA,PRAD,
1832	DSP	2	COAD,KIRC,
1789	DNMT3B	2	THCA,KICH,
170692	ADAMTS18	2	PRAD,BRCA,
1452	CSNK1A1	2	BLCA,UCEC,
142	PARP1	2	KICH,KIRC,
126520	PLK5	2	UCEC,BRCA,
11184	MAP4K1	2	COAD,LUSC,
11083	DIDO1	2	THCA,UCEC,
10817	FRS3	2	KICH,UCEC,
10641	NPRL2	2	KIRC,HNSC,
10409	BASP1	2	COAD,KICH,
10078	TSSC4	2	BLCA,LUAD,
9636	ISG15	1	KICH,
9447	AIM2	1	COAD,
93492	TPTE2	1	KICH,
9093	DNAJA3	1	KIRC,
8847	DLEU2	1	KICH,
8784	TNFRSF18	1	COAD,
8772	FADD	1	KICH,
8726	EED	1	THCA,
861	RUNX1	1	PRAD,
84464	SLX4	1	THCA,
84295	PHF6	1	KIRC,
835	CASP2	1	THCA,
8125	ANP32A	1	KIRC,
79728	PALB2	1	PRAD,
7268	TTC4	1	KICH,
7262	PHLDA2	1	KICH,
7184	HSP90B1	1	THCA,
7161	TP73	1	PRAD,
6794	STK11	1	LUAD,
6772	STAT1	1	KICH,
675	BRCA2	1	PRAD,
668	FOXL2	1	UCEC,
6597	SMARCA4	1	KIRC,
645811	CCDC154	1	KICH,
64579	NDST4	1	HNSC,
6294	SAFB	1	THCA,
6282	S100A11	1	PRAD,
60674	GAS5	1	BRCA,
60561	RINT1	1	THCA,
5887	RAD23B	1	KIRC,
57727	NCOA5	1	THCA,
57167	SALL4	1	THCA,
56954	NIT2	1	KICH,
56666	PANX2	1	KIRC,
5524	PPP2R4	1	HNSC,
55223	TRIM62	1	COAD,
5499	PPP1CA	1	COAD,
54766	BTG4	1	LUAD,
5411	PNN	1	THCA,
5371	PML	1	BRCA,
5245	PHB	1	KIRC,
51548	SIRT6	1	COAD,
51343	FZR1	1	THCA,
50943	FOXP3	1	KICH,
5078	PAX4	1	COAD,
4869	NPM1	1	UCEC,
4854	NOTCH3	1	KICH,
4849	CNOT3	1	THCA,
4830	NME1	1	KICH,
4683	NBN	1	THCA,
4485	MST1	1	KICH,
4477	MSMB	1	HNSC,
4436	MSH2	1	KICH,
401	PHOX2A	1	COAD,
3814	KISS1	1	LUSC,
375	ARF1	1	COAD,
373863	DND1	1	LUSC,
3661	IRF3	1	KICH,
3651	PDX1	1	KIRC,
3329	HSPD1	1	KIRC,
29998	GLTSCR1	1	COAD,
2779	GNAT1	1	HNSC,
27316	RBMX	1	UCEC,
27173	SLC39A1	1	KICH,
26608	TBL2	1	THCA,
2626	GATA4	1	THCA,
23541	SEC14L2	1	KICH,
23193	GANAB	1	THCA,
2189	FANCG	1	KICH,
1870	E2F2	1	COAD,
1788	DNMT3A	1	KICH,
1437	CSF2	1	LUSC,
11219	TREX2	1	THCA,
11200	CHEK2	1	KICH,
10481	HOXB13	1	BLCA,
1045	CDX2	1	COAD,
10432	RBM14	1	THCA,
1017	CDK2	1	KICH,
