# Supplementary material for: A Bioinformatic Pipeline Places STAT5A as a miR-650 Target in Poorly Differentiated Aggressive Breast Cancer
Source: Int J Mol Sci. 2020 Oct 19;21(20):7720. doi: 10.3390/ijms21207720 (PMC7589888; doi:10.3390/ijms21207720)
Supplement: Supplementary file 1 [file ijms-21-07720-s001.zip › ijms-963600-supplementary/Supplementary Table S5-Clinical features.xlsx]

## Sheet: METABRIC
Patient ID	Amp-650 status	Pam50 + Claudin-low subtype	Neoplasm Histologic Grade	Tumor Stage	HER2 Status	Nottingham prognostic index	Overall Survival (Months)	Overall Survival Status	"A bioinformatic pipeline places STAT5A as a miR-650 target in poorly differentiated aggressive breast cancer Eric López-Huerta and Ezequiel M. Fuentes-Pananá"
MB-0508	Amplification	Normal	2	1	-	3.022	114.333	LIVING
MB-0429	Amplification	LumB	3	2	-	6.08	74.4667	DECEASED
MB-2939	Amplification	LumB	3	2	+	5.034	101.267	DECEASED
MB-3266	Amplification	LumB	3	2	-	5.034	51.2	DECEASED
MB-3600	Amplification	LumB	2	2	-	4.024	214.7	LIVING
MB-6079	Amplification	LumB	2		-	3	239.167	DECEASED
MB-7109	Amplification	LumB	3		-	6.038	117.533	LIVING
MB-0528	Amplification	LumA	3	2	-	5.052	193.967	LIVING
MB-5444	Amplification	LumA	1		-	2.03	240.433	LIVING
MB-7161	Amplification	LumA	2		-	5.092	121.533	LIVING
MB-3122	Amplification	Her2	3	1	-	4.034	257.767	LIVING
MB-3467	Amplification	Her2	2	3	+	5.07	38.8	DECEASED
MB-5366	Amplification	Her2	3	2	-	5.08	243.167	LIVING
MB-5584	Amplification	Her2	3	1	-	4.04	91.1	DECEASED
MB-6039	Amplification	Her2	3		-	5.07	73.1333	DECEASED
MB-0200	Amplification	Basal	3	2	-	4.076	128.7	DECEASED
MB-2771	Amplification	Basal	3	1	-	4.032	44.8333	DECEASED
MB-3014	Amplification	Basal	3	2	-	5.03	262.633	LIVING
MB-3500	Amplification	Basal	3	1	-	4.06	239.3	LIVING
MB-5190	Amplification	Basal	3	1	+	4.03	242.567	LIVING
MB-5258	Amplification	Basal	3	2	-	4.06	101.067	DECEASED
MB-0288	Gain	Normal	2	2	+	5.06	63.8	DECEASED
MB-0218	Gain	LumB	3	2	-	5.04	131.067	LIVING
MB-2858	Gain	LumB	3	1	-	4.052	141.567	DECEASED
MB-2953	Gain	LumB	2	1	-	3.036	30.1333	DECEASED
MB-2984	Gain	LumB	3	1	+	4.04	261.2	LIVING
MB-4233	Gain	LumB	2	2	-	5.06	36.3667	DECEASED
MB-4767	Gain	LumB	3	2	-	5.08	47.1333	DECEASED
MB-5266	Gain	LumB	3	2	+	4.06	83.6333	DECEASED
MB-5540	Gain	LumB	3		+	6.04	48.4333	DECEASED
MB-5576	Gain	LumB	3	1	-	4.04	194	LIVING
MB-6145	Gain	LumB	2		-	4.09	34.3333	DECEASED
MB-6306	Gain	LumB	3		-	4.058	64.6	DECEASED
MB-6312	Gain	LumB	3		-	4.078	162.767	LIVING
MB-6322	Gain	LumB	2		-	5.05	80.3667	DECEASED
MB-7024	Gain	LumB	3		-	4.036	70.2667	LIVING
MB-7094	Gain	LumB	3		-	4.0488	113.367	LIVING
MB-0257	Gain	LumA	2	2	-	3.05	91.7333	DECEASED
MB-0260	Gain	LumA		1	-	1.024	169.833	DECEASED
MB-0605	Gain	LumA	2	1	-	3.036	114.6	LIVING
MB-2801	Gain	LumA	2	2	-	4.026	271.267	LIVING
MB-2927	Gain	LumA	1	1	-	2.026	263.7	DECEASED
MB-4708	Gain	LumA	3	1	-	4.036	227.9	DECEASED
MB-5281	Gain	LumA	3	1	-	4.03	79.3	LIVING
MB-5510	Gain	LumA	3		-	4.07	103.1	DECEASED
MB-5541	Gain	LumA	2	1	-	3.04	200.133	LIVING
MB-5579	Gain	LumA	3	2	-	6.06	90.6	DECEASED
MB-7249	Gain	LumA			-	1.042	58.6667	DECEASED
MB-0129	Gain	Her2	3	2	+	6.048	38.5667	DECEASED
MB-0346	Gain	Her2	3	2	+	6.032	20.4333	DECEASED
MB-0399	Gain	Her2	3	3	-	6.09	135.333	DECEASED
MB-0522	Gain	Her2		0	+	2	2.5	LIVING
MB-3556	Gain	Her2	3	2	+	5.16	38.0333	DECEASED
MB-4126	Gain	Her2		2	-	1.06	174.8	DECEASED
MB-4643	Gain	Her2	3	1	+	4.03	41.4667	DECEASED
MB-4667	Gain	Her2	3	1	-	4.04	295.333	DECEASED
MB-4952	Gain	Her2	3	2	+	4.042	184.4	LIVING
MB-5327	Gain	Her2	2	2	+	3.05	163.533	LIVING
MB-6049	Gain	Her2	2		+	3.08	264.233	LIVING
MB-6160	Gain	Her2	2		+	4	247.367	LIVING
MB-7020	Gain	Her2	3		+	5.054	71.6333	DECEASED
MB-0174	Gain	claudin-low	3	2	-	4.048	78.7667	LIVING
MB-0558	Gain	claudin-low	3	2	-	4.056	97.8333	DECEASED
MB-0610	Gain	claudin-low	2	2	-	4.036	76.7	LIVING
MB-0658	Gain	claudin-low	3	2	-	5.05	97.2667	LIVING
MB-3271	Gain	claudin-low	3	1	-	4.04	65.4667	DECEASED
MB-3395	Gain	claudin-low	3	1	-	4.03	243.767	LIVING
MB-5431	Gain	claudin-low	2	1	-	3.03	15.8667	DECEASED
MB-6062	Gain	claudin-low	3		-	4.044	282.367	LIVING
MB-6143	Gain	claudin-low	3	2	-	4.092	255.6	LIVING
MB-0062	Gain	Basal	3	1	-	4.034	153.967	LIVING
MB-0109	Gain	Basal	3	2	-	4.09	112.4	DECEASED
MB-0500	Gain	Basal	3	2	-	4.044	67.4667	LIVING
MB-4024	Gain	Basal	3	2	-	4.05	124.1	LIVING
MB-5102	Gain	Basal	3	2	-	6.04	30.3667	DECEASED
MB-5235	Gain	Basal	2	1	-	3.012	204.2	DECEASED
MB-5335	Gain	Basal	3	2	-	4.054	25.2333	DECEASED
MB-5566	Gain	Basal	3		-	6.064	234.4	LIVING
MB-6237	Gain	Basal	3	1	-	4.04	105.2	DECEASED
MB-7014	Gain	Basal	3		-	5.038	68.7	LIVING
MB-7198	Gain	Basal	3		-	4.08	16.7333	DECEASED
MB-7225	Gain	Basal	3		-	5.076	55	DECEASED
MTS-T0061	Gain
MTS-T0065	Gain
MTS-T0134	Gain
MTS-T0155	Gain
MTS-T0275	Gain
MTS-T0304	Gain
MTS-T0313	Gain
MTS-T0646	Gain
MTS-T0693	Gain
MTS-T0704	Gain
MTS-T0951	Gain
MTS-T1286	Gain
MTS-T1312	Gain
MTS-T2190	Gain
MTS-T2212	Gain
MTS-T2410	Gain
MB-7186	Deep Deletion	LumB	2		-	5.066	4.86667	LIVING
MB-0020		Normal	3	3	-	6.13	22.4	DECEASED
MB-0050		Normal	2	2	-	4.066	75.3333	LIVING
MB-0101		Normal	2	2	-	3.068	148.033	LIVING
MB-0116		Normal	2	3	-	4.12	122.267	LIVING
MB-0127		Normal	2	2	-	4.026	132.067	LIVING
MB-0160		Normal			-	1.046	143.533	LIVING
MB-0169		Normal	2	2	-	3.078	145.5	DECEASED
MB-0171		Normal	3	2	-	4.054	5.43333	LIVING
MB-0189		Normal	3	4	-	6.096	9.06667	DECEASED
MB-0205		Normal	2	2	-	3.052	144.467	LIVING
MB-0228		Normal	1	2	-	3.034	10.8333	DECEASED
MB-0244		Normal	1	1	-	2.022	149.733	LIVING
MB-0253		Normal	2	1	-	3.024	152.3	LIVING
MB-0280		Normal	2	2	-	3.042	172.9	DECEASED
MB-0294		Normal	2	2	-	3.028	72.9	LIVING
MB-0305		Normal	3	2	-	6.07	63.5	DECEASED
MB-0318		Normal		1	-	1.036	168.7	LIVING
MB-0342		Normal	2		-	3.058	125.333	DECEASED
MB-0343		Normal	2	2	-	4.06	91.1333	DECEASED
MB-0344		Normal	2	2	-	4.058	152.933	LIVING
MB-0375		Normal	3	2	-	5.046	143.167	LIVING
MB-0388		Normal	3	2	+	5.056	97.5667	LIVING
MB-0392		Normal	3	4	-	5.06	38.1333	DECEASED
MB-0426		Normal	2	2	-	4.084	131.1	LIVING
MB-0458		Normal	2	2	-	4.1	134.5	LIVING
MB-0482		Normal	3	2	+	5.032	24.8667	DECEASED
MB-0487		Normal	2	1	-	3.03	86.9	LIVING
MB-0496		Normal	1	2	-	4.052	130.9	LIVING
MB-0510		Normal	3	3	-	5.12	128.4	LIVING
MB-0524		Normal	3	2	-	4.02	80.8333	LIVING
MB-0531		Normal	3	1	-	4.032	163.867	LIVING
MB-0542		Normal	3	2	-	6.046	48.6	DECEASED
MB-0545		Normal	3	2	-	6.052	41.1667	DECEASED
MB-0546		Normal	2	2	-	4.024	193.8	LIVING
MB-0551		Normal	2	2	-	3.064	51.9667	DECEASED
MB-0564		Normal	3	1	+	4.044	37.9333	DECEASED
MB-0578		Normal	2	2	-	5.084	110.1	LIVING
MB-0588		Normal	2	2	-	3.044	119.733	LIVING
MB-0597		Normal	2	2	-	4.034	113.067	DECEASED
MB-0615		Normal	2		+	4.006	34.7667	LIVING
MB-0619		Normal	3	2	-	5.05	94.2333	LIVING
MB-0623		Normal	2	1	-	3.024	111.067	LIVING
MB-0628		Normal	2	1	-	3.02	105.967	LIVING
MB-0638		Normal	2	2	-	4.064	103.633	DECEASED
MB-0640		Normal	2	1	-	3.026	61.3333	LIVING
MB-0655		Normal		1	-	1.12	111.067	LIVING
MB-0659		Normal	2		-	3.09	23.3333	DECEASED
MB-0662		Normal	3	1	+	4.028	69.8	DECEASED
MB-0872		Normal	2	2	-	4.028	152.067	DECEASED
MB-0897		Normal	2	2	-	4.092	30.9667	DECEASED
MB-2744		Normal	2	1	-	3.06	275.633	LIVING
MB-2754		Normal	2	1	-	3.07	203.533	DECEASED
MB-2815		Normal	1	1	-	2.044	257.567	LIVING
MB-2900		Normal	2	3	-	5.05	20.6667	DECEASED
MB-3085		Normal	2	1	-	3.05	210.967	DECEASED
MB-3295		Normal	3	1	-	4.05	158.533	DECEASED
MB-3429		Normal	2	2	-	4.052	243.5	LIVING
MB-3452		Normal	3	1	-	4.06	119.867	DECEASED
MB-3526		Normal	3	2	-	5.044	86.0667	DECEASED
MB-3536		Normal	2	3	-	5.03	86.2333	DECEASED
MB-4059		Normal	2	2	-	3.05	172	DECEASED
MB-4362		Normal	3	1	-	4.04	267.267	LIVING
MB-4375		Normal	2	1	-	3.032	291.167	LIVING
MB-4381		Normal	1	2	-	3.04	61.4667	DECEASED
MB-4484		Normal	3		-	4.11	52.3	DECEASED
MB-4603		Normal	2	1	-	3.03	239.233	LIVING
MB-4653		Normal	3	2	-	4.062	48.1333	DECEASED
MB-4695		Normal	2	2	-	4.1	21.3	DECEASED
MB-4712		Normal	3	2	-	4.1	249.533	DECEASED
MB-4718		Normal	1	2	-	2.198	198.333	DECEASED
MB-4738		Normal	2	1	-	3.04	176.067	LIVING
MB-4743		Normal	2	1	-	3.03	230.167	LIVING
MB-4746		Normal	3		-	5.09	244.433	LIVING
MB-4782		Normal	2		-	5	251.067	LIVING
MB-4784		Normal	3		-	4.04	145.733	DECEASED
MB-4798		Normal	2	2	-	3.05	257.167	LIVING
MB-4814		Normal	2	2	-	3.1	73.4667	DECEASED
MB-4871		Normal	2	2	+	3.08	39.8	DECEASED
MB-4887		Normal	3	2	-	5.066	35.4	DECEASED
MB-4897		Normal	1	1	-	2.002	197.433	LIVING
MB-4978		Normal		1	-	2.04	198.433	LIVING
MB-5019		Normal	3	1	-	4.024	37.8	DECEASED
MB-5058		Normal	3	2	-	6.03	178.733	DECEASED
MB-5081		Normal	2		-	3.032	58	DECEASED
MB-5110		Normal		2	-	1.05	21.9	DECEASED
MB-5113		Normal	2	1	-	3.034	175.633	LIVING
MB-5145		Normal	3	2	-	4.05	159.233	DECEASED
MB-5150		Normal	2	1	-	3.002	110.833	DECEASED
MB-5154		Normal	3	1	+	4.002	170.833	LIVING
MB-5155		Normal		2	-	2.06	259.933	LIVING
MB-5157		Normal	3		-	6.024	18.2333	DECEASED
MB-5161		Normal	2	1	-	3.024	175.333	LIVING
MB-5164		Normal	3	1	+	4.026	80.5	LIVING
MB-5171		Normal	2	1	-	3.022	185	DECEASED
MB-5178		Normal	3	1	-	4.04	184.333	LIVING
MB-5214		Normal	2	1	-	3.04	107.367	DECEASED
MB-5238		Normal	3	2	+	5.04	44.1333	DECEASED
MB-5277		Normal	2		-	3.036	221.067	DECEASED
MB-5278		Normal		1	-	1.04	99.9667	DECEASED
MB-5280		Normal	3		-	4.004	77.8667	DECEASED
MB-5302		Normal	1	2	-	2.12	191.1	LIVING
MB-5308		Normal	3	2	-	4.05	104.767	DECEASED
MB-5326		Normal	1	2	-	2.096	96.2	DECEASED
MB-5345		Normal	1	2	-	4.03	216.033	DECEASED
MB-5351		Normal	3	1	+	4.004	202.1	LIVING
MB-5364		Normal	3	1	-	4.03	125.767	DECEASED
MB-5368		Normal	3	2	-	5.03	100.133	DECEASED
MB-5453		Normal	3	2	-	5.06	57.3	DECEASED
MB-5467		Normal	3	1	-	4.02	186.1	LIVING
MB-5533		Normal	3	2	-	5.04	158.033	LIVING
MB-5546		Normal	2	1	-	3.01	233.267	LIVING
MB-5640		Normal	2	1	-	3.002	172.3	LIVING
MB-5652		Normal	3	1	-	4.03	104.667	DECEASED
MB-5656		Normal	2	1	-	3.032	126.4	DECEASED
MB-6014		Normal	1		-	2.114	191.933	DECEASED
MB-6019		Normal	2		-	3.14	13.5333	DECEASED
MB-6023		Normal	2		-	3.068	232.967	LIVING
MB-6042		Normal	2		-	3.06	263.433	LIVING
MB-6059		Normal	2		-	4.096	278.467	LIVING
MB-6063		Normal	3		+	6.24	15.6	DECEASED
MB-6082		Normal	2		+	5.14	102.5	DECEASED
MB-6092		Normal	2		-	3.042	2.3	DECEASED
MB-6101		Normal	2		-	3.07	77.5	DECEASED
MB-6103		Normal	2		-	3	239.4	LIVING
MB-6107		Normal	3		-	4	123.333	DECEASED
MB-6125		Normal	2		-	3.03	153.9	DECEASED
MB-6194		Normal	2	2	-	5.05	52.4667	DECEASED
MB-6204		Normal	3		-	4.046	56.7667	DECEASED
MB-6208		Normal	2	2	-	4.04	221.2	LIVING
MB-6226		Normal	2		-	3.074	35.3667	DECEASED
MB-6231		Normal	3		-	4.04	72.5667	DECEASED
MB-6234		Normal	2		-	3	213.367	LIVING
MB-6239		Normal	2	2	-	5.04	200.333	LIVING
MB-6319		Normal	2		-	5.124	154.7	LIVING
MB-7003		Normal	2		-	4.054	91.2333	DECEASED
MB-7057		Normal	2		-	4.044	43.8333	DECEASED
MB-7058		Normal			-	3.054	122.5	LIVING
MB-7061		Normal	2		-	3.04	96.7667	DECEASED
MB-7074		Normal	1		-	2.036	108.167	LIVING
MB-7085		Normal	2		-	4.06	110.1	LIVING
MB-7127		Normal			-	3.038	135.333	LIVING
MB-7187		Normal	2		+	3.0046	146.833	DECEASED
MB-7227		Normal	2		-	3.034	63.2	DECEASED
MB-7228		Normal	2		-	5.07	239.167	LIVING
MB-7264		Normal	3		-	6.07	42.9667	DECEASED
MB-7289		Normal	2		-	5.13	126.667	DECEASED
MB-2778		NC	2	2	-	4.034	181.233	DECEASED
MB-4224		NC	2	2	-	4.07	65.5	DECEASED
MB-4697		NC			-	1.06	118	DECEASED
MB-5339		NC	3	2	-	5.03	195.867	LIVING
MB-6077		NC	2		-	3.032	170.267	DECEASED
MB-7237		NC	2		-	5.036	23.9333	DECEASED
MB-0005		LumB	2	2	-	4.03	163.1	DECEASED
MB-0006		LumB	2	2	-	4.05	164.933	LIVING
MB-0008		LumB	3	2	-	6.08	41.3667	DECEASED
MB-0010		LumB	3	4	-	4.062	7.8	DECEASED
MB-0014		LumB	2	2	-	4.02	164.333	LIVING
MB-0028		LumB	3	2	-	5.032	36.5667	DECEASED
MB-0039		LumB	1	1	-	2.042	163.533	LIVING
MB-0053		LumB	2	2	-	3.046	161.067	LIVING
MB-0054		LumB	3	2	-	4.072	160.3	LIVING
MB-0056		LumB	2	1	-	3.058	62.8667	LIVING
MB-0060		LumB	3	2	-	4.046	140.867	LIVING
MB-0064		LumB	2	1	-	3.036	108.933	LIVING
MB-0066		LumB	2	2	-	4.032	157.433	LIVING
MB-0071		LumB	2	2	-	4.1	131	DECEASED
MB-0083		LumB	2	1	-	3.026	86.0667	DECEASED
MB-0093		LumB	3	2	-	5.028	153.2	LIVING
MB-0095		LumB	2	3	-	4.11	49.7667	DECEASED
MB-0099		LumB	2	2	-	3.042	132.1	DECEASED
MB-0102		LumB	2	2	-	5.08	140.767	DECEASED
MB-0107		LumB	3	2	-	4.036	158.033	LIVING
MB-0119		LumB	2	2	-	4.046	95.8667	DECEASED
MB-0120		LumB	3	2	+	5.052	29.0667	DECEASED
MB-0123		LumB	3	2	-	4.05	114.233	DECEASED
MB-0125		LumB	1	2	-	2.018	1.26667	LIVING
MB-0134		LumB	3	2	-	5.044	12.9333	DECEASED
MB-0135		LumB	3	2	-	5.07	116.633	LIVING
MB-0140		LumB	2	2	-	4.054	147.933	LIVING
MB-0144		LumB	3		-	6.052	152.067	DECEASED
MB-0146		LumB	3	2	-	5.044	86	DECEASED
MB-0151		LumB	3	3	-	6.1	49.2333	DECEASED
MB-0167		LumB	3	2	-	5.076	43.1	DECEASED
MB-0173		LumB	3	2	-	6.088	3.76667	LIVING
MB-0178		LumB	3	2	-	4.042	104.467	DECEASED
MB-0185		LumB	3	2	-	5.1	43.8333	DECEASED
MB-0193		LumB	3		-	6.038	19	LIVING
MB-0195		LumB	3	2	-	6.056	146	LIVING
MB-0197		LumB	3	2	-	5.048	70.7333	LIVING
MB-0198		LumB	3	2	-	6.036	144.767	LIVING
MB-0215		LumB	2	2	-	3.08	122.2	LIVING
MB-0225		LumB	2	1	+	3.038	212.2	LIVING
MB-0234		LumB		2	-	3.052	94.2333	DECEASED
MB-0242		LumB	2	1	-	3.036	199.1	LIVING
MB-0243		LumB	2	2	-	4.044	149.767	LIVING
MB-0261		LumB	1	2	-	4.052	90.2333	DECEASED
MB-0268		LumB	3	4	-	4.038	28.5	DECEASED
MB-0270		LumB	3	2	-	4.028	337.033	LIVING
MB-0272		LumB	3	1	-	6.056	122	DECEASED
MB-0283		LumB	3	4	-	6.066	22.0333	DECEASED
MB-0287		LumB	2	2	-	4.038	94.7333	DECEASED
MB-0291		LumB	3	2	+	5.052	39.2	DECEASED
MB-0304		LumB	3		-	5.028	111.533	DECEASED
MB-0311		LumB	1	2	-	2.094	151.167	DECEASED
MB-0312		LumB	2	2	-	3.066	169	DECEASED
MB-0313		LumB	3	2	-	5.046	184.767	LIVING
MB-0319		LumB	2	2	-	5.064	40.7	DECEASED
MB-0325		LumB	3	2	-	4.09	177.533	LIVING
MB-0328		LumB	3	2	-	5.068	125.6	DECEASED
MB-0336		LumB	3	2	-	5.044	170.3	DECEASED
MB-0339		LumB	2	2	-	3.048	26.7333	DECEASED
MB-0349		LumB	3	2	-	5.06	146.033	DECEASED
MB-0351		LumB		1	-	1	195.333	DECEASED
MB-0360		LumB	1	2	-	3.1	132.567	DECEASED
MB-0363		LumB	2	4	-	5.134	89.9	DECEASED
MB-0368		LumB	3	2	-	6.062	61.9	DECEASED
MB-0369		LumB	3	2	-	6.054	144.333	LIVING
MB-0370		LumB	3	2	-	6.094	93.5	DECEASED
MB-0371		LumB	3	2	+	6.044	131.133	LIVING
MB-0373		LumB	3	2	+	5.048	27	DECEASED
MB-0374		LumB	3	2	-	6.05	1.43333	LIVING
MB-0380		LumB	3	2	-	5.05	69.3333	DECEASED
MB-0383		LumB	3	1	-	4.038	85.7333	DECEASED
MB-0384		LumB	3	2	-	6.086	61.1	DECEASED
MB-0385		LumB	3	2	-	6.062	36.4333	DECEASED
MB-0389		LumB	3	3	+	6.1	96.9667	LIVING
MB-0398		LumB	3	3	-	6.084	43.2	DECEASED
MB-0405		LumB	2	1	-	3.032	59.0667	DECEASED
MB-0406		LumB	3	3	-	6.36	96.9	DECEASED
MB-0412		LumB	3	2	-	5.038	136.167	LIVING
MB-0434		LumB	3	2	+	5.04	45.5	DECEASED
MB-0437		LumB	2	2	-	4.03	90.5667	LIVING
MB-0439		LumB	2	1	-	3.03	112.133	LIVING
MB-0440		LumB	3	2	-	5.052	100.833	LIVING
MB-0444		LumB	2	4	-	5.066	55.4667	DECEASED
MB-0448		LumB	3	2	-	4.026	29.2333	DECEASED
MB-0452		LumB	3	2	-	4.046	62.8	LIVING
MB-0455		LumB	2	1	-	3.036	99.3333	LIVING
MB-0459		LumB	3	3	-	5.068	35.6	DECEASED
MB-0465		LumB	3	2	+	5.052	28.6	DECEASED
MB-0469		LumB	3	2	-	5.078	131.267	LIVING
MB-0472		LumB		0	-	1.022	27.4	LIVING
MB-0474		LumB	3	3	-	5.16	111.1	DECEASED
MB-0483		LumB	3	2	-	5.042	74.4667	DECEASED
MB-0492		LumB	3	2	-	4.056	81.1333	DECEASED
MB-0514		LumB	2	2	-	4.04	13.4	LIVING
MB-0526		LumB	3		-	4.03	139.633	DECEASED
MB-0532		LumB	3	2	-	5.07	143.133	DECEASED
MB-0536		LumB	3	1	-	4.04	147.367	DECEASED
MB-0544		LumB	3	3	-	5.104	79.3333	DECEASED
MB-0549		LumB	3	2	+	5.06	25.9667	LIVING
MB-0550		LumB	2		-	4.03	132.333	DECEASED
MB-0569		LumB	3	2	-	6.046	59.5	DECEASED
MB-0570		LumB	3	2	-	4.04	272.2	LIVING
MB-0576		LumB	3	2	-	6.042	31	DECEASED
MB-0577		LumB	2	1	-	3.02	65.4	LIVING
MB-0579		LumB	2	2	-	4.058	92.7667	DECEASED
MB-0584		LumB	3	1	-	4.04	118.2	LIVING
MB-0585		LumB	3	2	-	5.056	106.967	DECEASED
MB-0589		LumB	2	4	+	5.07	125.8	LIVING
MB-0590		LumB	3	2	-	6.06	72.4667	DECEASED
MB-0591		LumB	3	1	-	4.034	117.767	DECEASED
MB-0592		LumB		0	-	1.11	74.5667	LIVING
MB-0594		LumB	3	3	-	5.09	44.2333	LIVING
MB-0598		LumB	2	2	-	5.048	89.3667	DECEASED
MB-0601		LumB	3	2	-	6.05	29.6667	DECEASED
MB-0606		LumB	2	1	-	3.036	27.4667	DECEASED
MB-0611		LumB	3	2	-	4.048	104.533	LIVING
MB-0616		LumB	3	2	-	5.076	29.0333	DECEASED
MB-0618		LumB	2	1	-	3.034	101.9	LIVING
MB-0626		LumB	3	2	-	4.04	35.5333	DECEASED
MB-0630		LumB	3	1	+	4.04	86.8	LIVING
MB-0637		LumB	3	2	-	4.062	80.6667	LIVING
MB-0646		LumB	2	2	-	5.066	15.1667	DECEASED
MB-0667		LumB	3	2	+	6.068	128	DECEASED
MB-0877		LumB	3	2	-	6.07	14.4333	DECEASED
MB-0882		LumB	3	2	-	4.094	42.3667	DECEASED
MB-0884		LumB	3	2	-	6.046	93.6667	DECEASED
MB-0895		LumB	3	2	+	5.038	43.1	DECEASED
MB-2613		LumB	3	1	-	4.04	163.4	LIVING
MB-2617		LumB	3	1	-	4.036	89.1	DECEASED
MB-2618		LumB	2	1	-	3.032	89.1	DECEASED
MB-2626		LumB	3	1	+	4.032	193.7	LIVING
MB-2629		LumB	3	2	-	5.03	279.1	LIVING
MB-2634		LumB	3	1	-	4.02	274.033	LIVING
MB-2642		LumB	3	2	-	5.07	45.1667	DECEASED
MB-2686		LumB	3	2	-	5.034	177.267	LIVING
MB-2705		LumB	2	1	-	3.03	163.733	LIVING
MB-2708		LumB	2	1	-	3.03	133.233	DECEASED
MB-2728		LumB	3	3	-	6.08	51.4	DECEASED
MB-2730		LumB	3	3	-	6.07	133.733	LIVING
MB-2735		LumB	3	2	-	5.024	274.5	LIVING
MB-2760		LumB	2	2	-	4.03	118.033	DECEASED
MB-2763		LumB	2	1	-	3.052	275.6	LIVING
MB-2767		LumB	3	2	-	5.042	271.333	LIVING
MB-2769		LumB	2	1	-	3.03	160	LIVING
MB-2772		LumB	3	1	-	4.034	150.733	DECEASED
MB-2774		LumB	2	3	-	5.07	131.667	DECEASED
MB-2781		LumB	2	2	-	4.06	40.4333	DECEASED
MB-2793		LumB	2	1	-	3.05	267.233	LIVING
MB-2803		LumB	2	1	-	3.036	85.8667	DECEASED
MB-2814		LumB	2	1	-	3.026	231.033	DECEASED
MB-2844		LumB	3	1	-	4.038	146.733	LIVING
MB-2853		LumB	2	1	-	3.046	269.633	LIVING
MB-2901		LumB	2	1	-	3.05	218.3	DECEASED
MB-2919		LumB	1	1	-	2.04	240.033	DECEASED
MB-2931		LumB	2	1	-	3.034	228.1	DECEASED
MB-2932		LumB	3	1	-	4.036	108.433	LIVING
MB-2954		LumB	2	2	-	4.06	5.5	DECEASED
MB-2983		LumB	2	2	+	4.03	180.833	DECEASED
MB-3007		LumB	2	1	-	3.024	114.9	DECEASED
MB-3016		LumB	3	1	-	4.02	258.867	LIVING
MB-3028		LumB	3	1	+	4.034	42.5667	DECEASED
MB-3050		LumB	3	1	-	4.06	255.1	DECEASED
MB-3060		LumB	3	2	-	5.072	44.6	DECEASED
MB-3083		LumB	3	2	-	5.06	81.1	DECEASED
MB-3092		LumB	3	2	-	5.076	152.333	DECEASED
MB-3103		LumB	3	1	+	4.03	28.7333	DECEASED
MB-3181		LumB	3	1	-	4.028	178.167	DECEASED
MB-3235		LumB	3	1	+	4.034	236.133	LIVING
MB-3253		LumB	3	2	-	5.052	55.8333	DECEASED
MB-3272		LumB	3	3	+	6.04	22.6667	DECEASED
MB-3275		LumB	3	1	-	4.056	41.5333	DECEASED
MB-3300		LumB	2	1	-	3.038	247	LIVING
MB-3301		LumB	2	1	-	3.064	248.767	LIVING
MB-3303		LumB	3	2	-	5.04	243.9	LIVING
MB-3350		LumB	2	1	-	3.06	227.8	DECEASED
MB-3357		LumB	3	1	-	4.05	38.0333	DECEASED
MB-3360		LumB	3	1	+	4.056	26.7667	DECEASED
MB-3361		LumB	3	1	+	4.032	68.2	DECEASED
MB-3371		LumB	2	1	-	3.032	241.267	LIVING
MB-3382		LumB	3	1	+	4.08	136.233	LIVING
MB-3388		LumB	3	2	-	5.04	228.6	DECEASED
MB-3389		LumB	3	1	-	4.04	240.7	LIVING
MB-3402		LumB	3	2	-	5.056	50.0333	DECEASED
MB-3417		LumB	2	1	-	3.04	103.467	LIVING
MB-3436		LumB	3	3	-	6.26	50.7667	DECEASED
MB-3437		LumB	3	1	-	4.042	108.767	LIVING
MB-3487		LumB	3	1	-	4.054	237.133	LIVING
MB-3490		LumB	2	1	-	3.04	102.4	DECEASED
MB-3492		LumB	3	2	-	5.04	118.133	DECEASED
MB-3506		LumB	3	2	-	5.032	240.833	LIVING
MB-3525		LumB	3	3	-	6.054	236.7	LIVING
MB-3614		LumB	3	2	-	5.068	235.4	LIVING
MB-3754		LumB	3	1	-	4.05	92.7333	DECEASED
MB-3824		LumB	3	1	-	4.044	126.467	DECEASED
MB-3838		LumB	3	1	-	4.046	134.467	DECEASED
MB-3840		LumB	2	1	-	3.032	287.233	LIVING
MB-3842		LumB	3	2	-	5.048	226.067	LIVING
MB-4004		LumB	3	1	-	4.03	256.867	DECEASED
MB-4008		LumB	3	2	-	5.07	44.7333	DECEASED
MB-4017		LumB	3	2	-	5.08	139.3	DECEASED
MB-4139		LumB		1	-	2.04	165.4	DECEASED
MB-4148		LumB	2		-	5.07	63.0333	DECEASED
MB-4154		LumB	3	2	-	4.06	49.5667	DECEASED
MB-4213		LumB	2	2	-	3.06	84.5	DECEASED
MB-4274		LumB	2	2	-	4.04	59.9333	DECEASED
MB-4298		LumB	2	2	-	4.04	55.1	DECEASED
MB-4318		LumB	3	2	-	5.04	17.1333	DECEASED
MB-4339		LumB	2	1	-	3.04	173.6	DECEASED
MB-4353		LumB	3	2	-	5.06	128.533	DECEASED
MB-4591		LumB	3	2	-	4.05	41.1667	DECEASED
MB-4598		LumB	2	2	-	5.05	119.367	DECEASED
MB-4602		LumB	3	2	-	5.04	122.8	DECEASED
MB-4618		LumB	2	1	-	3.024	267.4	LIVING
MB-4630		LumB			-	3.07	95.8333	DECEASED
MB-4639		LumB	3	2	-	4.06	119	DECEASED
MB-4642		LumB	3	2	-	5.07	285.7	DECEASED
MB-4644		LumB	2		+	4.046	90	DECEASED
MB-4648		LumB	3	1	-	4.04	168.533	DECEASED
MB-4649		LumB	2	2	-	3.05	16.8333	DECEASED
MB-4651		LumB	2	2	-	3.07	30.3	DECEASED
MB-4654		LumB	3	1	-	4.04	64.3	DECEASED
MB-4669		LumB	3	1	-	4.04	119.467	DECEASED
MB-4671		LumB	3	2	-	4.06	34.7	DECEASED
MB-4673		LumB	2	3	-	4.04	87	DECEASED
MB-4685		LumB	3	2	-	6.1	43.3	DECEASED
MB-4688		LumB	2	3	+	5.09	85.3	DECEASED
MB-4702		LumB	3	2	-	4.07	300.867	LIVING
MB-4723		LumB	3	1	-	4.03	211.967	LIVING
MB-4737		LumB	3	2	-	5.092	122.2	LIVING
MB-4741		LumB	2	2	-	4.04	56.5	DECEASED
MB-4744		LumB	3	2	-	5.032	153	DECEASED
MB-4750		LumB	2	2	-	4.05	37.7333	DECEASED
MB-4791		LumB	1	1	-	2.04	173.833	DECEASED
MB-4796		LumB	2	2	+	3.05	128.267	LIVING
MB-4802		LumB	2	2	-	3.08	43.9	DECEASED
MB-4818		LumB	2	3	-	4.114	76.2333	DECEASED
MB-4828		LumB	3	3	-	5.16	42.5	DECEASED
MB-4829		LumB		2	-	2.02	176.267	DECEASED
MB-4834		LumB	3		-	5.05	36.1667	DECEASED
MB-4838		LumB	2	3	-	3.198	200.767	DECEASED
MB-4839		LumB			-	1.024	299.4	LIVING
MB-4846		LumB	2	2	+	3.05	101.633	DECEASED
MB-4862		LumB	3	2	-	4.046	187.3	LIVING
MB-4873		LumB	2	3	-	5.06	117.667	DECEASED
MB-4900		LumB	2	1	-	3.036	224.6	LIVING
MB-4908		LumB	3	2	+	5.08	47.9	DECEASED
MB-4912		LumB	2	2	-	4.056	50	DECEASED
MB-4925		LumB	2	2	-	4.05	102.767	DECEASED
MB-4930		LumB	3	2	+	5.06	58.4333	LIVING
MB-4934		LumB	2	2	-	5.056	70.2333	LIVING
MB-4937		LumB	3	1	-	4.04	77.2333	DECEASED
MB-4944		LumB	2	1	-	3.036	237.267	DECEASED
MB-4949		LumB	3	2	-	4.044	216.967	LIVING
MB-4956		LumB	3	3	-	6.12	69.3	DECEASED
MB-4957		LumB	2	1	-	3.04	197.667	DECEASED
MB-4966		LumB	1	2	-	4.1	49.3	DECEASED
MB-4970		LumB	2		-	3.06	88.8	DECEASED
MB-4991		LumB	3	2	-	5.08	126.867	LIVING
MB-4994		LumB	2	2	-	3.044	174.133	DECEASED
MB-4998		LumB	3	2	-	6.064	65.5667	DECEASED
MB-5014		LumB	3		-	5.04	213.367	LIVING
MB-5033		LumB	1	2	-	2.086	52.7333	DECEASED
MB-5039		LumB	3	3	+	5.11	62.1333	DECEASED
MB-5040		LumB	3	2	-	4.08	79.1667	DECEASED
MB-5044		LumB	2	1	-	3.034	139.433	LIVING
MB-5049		LumB	2	1	-	3.034	255.3	LIVING
MB-5060		LumB	2	2	-	4.05	150.1	DECEASED
MB-5061		LumB	2	2	-	4.05	39.4333	LIVING
MB-5062		LumB	3	2	+	5.04	168.267	LIVING
MB-5078		LumB	2	2	+	4.048	87.1	DECEASED
MB-5097		LumB	2	2	-	3.044	61.6	LIVING
MB-5101		LumB	2	3	-	5.1	34.3333	DECEASED
MB-5107		LumB	3	2	-	4.082	82.6333	DECEASED
MB-5116		LumB	2	2	-	5.036	71.7667	DECEASED
MB-5121		LumB	3		-	4.036	114.9	DECEASED
MB-5124		LumB	2	3	-	3.052	124.2	DECEASED
MB-5127		LumB	3	2	-	4.06	191.467	DECEASED
MB-5139		LumB	3	2	-	6.058	89.9667	DECEASED
MB-5140		LumB	2	2	-	5.1	134.733	DECEASED
MB-5144		LumB	2	1	-	3.034	213.033	LIVING
MB-5160		LumB	2	2	-	3.05	87.7333	DECEASED
MB-5166		LumB	3	3	+	6.06	80.7333	DECEASED
MB-5167		LumB		2	-	1.06	208.4	LIVING
MB-5169		LumB	3	2	-	4.05	51.9667	DECEASED
MB-5200		LumB	3	1	-	4.03	52.3	DECEASED
MB-5211		LumB	3	2	-	4.06	247.833	DECEASED
MB-5212		LumB	3	2	+	4.07	179.1	DECEASED
MB-5215		LumB	3		-	6.056	118.7	DECEASED
MB-5218		LumB	3	1	-	4.02	254.967	LIVING
MB-5226		LumB	3	1	-	4.03	200.6	LIVING
MB-5228		LumB	3	2	-	4.06	180.733	DECEASED
MB-5233		LumB	2	2	-	3.06	209.033	DECEASED
MB-5239		LumB	2	1	-	3.03	192.133	LIVING
MB-5243		LumB	1		-	3.11	38.4333	DECEASED
MB-5244		LumB	3	2	-	4.08	216.867	DECEASED
MB-5260		LumB	3	1	-	4.03	202.1	DECEASED
MB-5261		LumB	2	1	-	3.03	116.467	DECEASED
MB-5271		LumB	2	2	-	3.08	167.5	LIVING
MB-5273		LumB	3	1	-	4.04	60.8667	DECEASED
MB-5288		LumB	2	2	-	4.07	128.4	DECEASED
MB-5291		LumB	2	1	-	3.03	153.533	LIVING
MB-5292		LumB	2		+	3.01	48.4333	DECEASED
MB-5317		LumB	2	2	-	4.03	53.6333	DECEASED
MB-5318		LumB	3	1	-	4.036	14.1667	DECEASED
MB-5328		LumB	2	2	-	4.1	14.2	DECEASED
MB-5338		LumB	2	2	-	4.04	51.6667	DECEASED
MB-5341		LumB	2	1	-	3.04	250.833	LIVING
MB-5347		LumB	3	2	-	5.05	211.9	DECEASED
MB-5370		LumB	3	2	-	4.044	119.3	DECEASED
MB-5373		LumB	3	2	-	5.05	2.53333	LIVING
MB-5377		LumB	3	2	-	6.09	102	DECEASED
MB-5386		LumB	2	1	-	3.04	192.2	LIVING
MB-5393		LumB	2	2	-	3.044	154	DECEASED
MB-5396		LumB	3	1	-	4.028	165.667	LIVING
MB-5406		LumB		2	-	3.06	97.4333	DECEASED
MB-5414		LumB	3	2	+	5.05	140.6	DECEASED
MB-5418		LumB	3	2	+	5.05	207.167	LIVING
MB-5434		LumB	3	3	-	5.11	45.1667	DECEASED
MB-5435		LumB		2	-	1.05	104	DECEASED
MB-5447		LumB		3	-	3.024	148.867	DECEASED
MB-5454		LumB	3	2	-	6.06	50.6667	DECEASED
MB-5459		LumB	3	2	+	5.04	90.8	DECEASED
MB-5463		LumB		2	-	3.096	58.1333	DECEASED
MB-5475		LumB	2	2	-	4.046	2.53333	DECEASED
MB-5477		LumB	2	2	-	3.07	110.467	LIVING
MB-5481		LumB	3	2	-	5.06	46.3667	DECEASED
MB-5485		LumB	3	2	-	5.06	31.8	DECEASED
MB-5486		LumB	3	2	-	4.05	123.3	DECEASED
MB-5491		LumB	3	2	-	4.13	65.8333	DECEASED
MB-5493		LumB	3		-	4.102	57.2333	DECEASED
MB-5497		LumB	2	1	-	3.04	237.5	LIVING
MB-5502		LumB	2	2	-	3.056	189.733	LIVING
MB-5505		LumB	2	1	-	3.03	164.6	DECEASED
MB-5518		LumB	3	2	-	5.04	30.8667	DECEASED
MB-5521		LumB	3	2	-	4.09	124.8	LIVING
MB-5525		LumB	3	2	-	4.056	2	LIVING
MB-5552		LumB			-	2.08	34.7	DECEASED
MB-5553		LumB	2	2	-	3.06	154.5	DECEASED
MB-5556		LumB	3	1	-	4.04	225.4	LIVING
MB-5562		LumB	2	1	-	3.03	102.967	DECEASED
MB-5575		LumB	2	1	-	3.04	117.667	DECEASED
MB-5590		LumB	3	2	-	4.052	17.8333	LIVING
MB-5592		LumB	2		-	3.04	26.3333	DECEASED
MB-5604		LumB	2	2	-	4.05	145.633	LIVING
MB-5605		LumB	2	2	-	3.05	123.7	LIVING
MB-5613		LumB	2	3	-	4.1	212.367	DECEASED
MB-5622		LumB	3	2	-	4.046	182.933	LIVING
MB-5623		LumB	2	1	-	3.04	137.8	DECEASED
MB-5628		LumB	3		+	6	42.6	DECEASED
MB-5632		LumB	2	2	-	5.07	38.1667	DECEASED
MB-5636		LumB			-	2.06	108.3	DECEASED
MB-5641		LumB	3	2	-	4.044	181.867	LIVING
MB-5646		LumB	3	2	-	4.06	167.1	DECEASED
MB-5653		LumB	3	2	-	4.05	194.6	LIVING
MB-5654		LumB	2		-	4.11	173.033	DECEASED
MB-6008		LumB	3		-	4.05	69.1	DECEASED
MB-6010		LumB	3		-	4.03	218.233	LIVING
MB-6011		LumB			-	1.05	211.133	DECEASED
MB-6020		LumB	2		+	3.04	48.2667	DECEASED
MB-6022		LumB	2		-	4.1	52.0667	DECEASED
MB-6026		LumB	2		-	3.05	49.7333	DECEASED
MB-6053		LumB	1		-	3.052	250.8	LIVING
MB-6060		LumB	3		-	4.06	38.0333	DECEASED
MB-6075		LumB	2		-	3.05	182.333	DECEASED
MB-6080		LumB	3	3	-	6.06	54.1	DECEASED
MB-6135		LumB	2		-	4.03	78.6	DECEASED
MB-6138		LumB	3	2	-	6.074	25.6333	DECEASED
MB-6141		LumB	3		-	6	78.8667	DECEASED
MB-6150		LumB	2		-	3.042	77.6667	DECEASED
MB-6154		LumB	2		-	3.05	195.3	LIVING
MB-6164		LumB	2		-	5.026	205.9	LIVING
MB-6183		LumB	2	1	-	3.036	79.1333	DECEASED
MB-6189		LumB	2	2	-	3.084	240.2	LIVING
MB-6192		LumB	2		-	4.07	42.6333	DECEASED
MB-6201		LumB	2	1	-	3.02	222.7	DECEASED
MB-6217		LumB	1		-	3	211.533	DECEASED
MB-6233		LumB	1	1	-	2.04	201.167	LIVING
MB-6254		LumB	2		-	3.142	60.9	DECEASED
MB-6257		LumB	3		-	4.032	91	LIVING
MB-6281		LumB	2		-	5.01	3.5	DECEASED
MB-6284		LumB	2		-	3.06	88.3333	DECEASED
MB-6287		LumB	3		-	5.07	35.2	DECEASED
MB-6288		LumB	3		-	4.046	100.3	DECEASED
MB-6300		LumB	2		-	4.03	63.8333	DECEASED
MB-6302		LumB	3		-	6.054	125.867	DECEASED
MB-6317		LumB	3		-	5.106	29.2333	DECEASED
MB-6327		LumB	1		-	4.12	18.2667	DECEASED
MB-6329		LumB	3		-	4.046	81.5	DECEASED
MB-6344		LumB	2		-	3.12	152.933	DECEASED
MB-6346		LumB	2	2	-	3.044	281.5	LIVING
MB-7000		LumB	2		-	4.022	97.4	LIVING
MB-7002		LumB	2		-	3.032	57.9333	LIVING
MB-7005		LumB	1		-	3.052	45.3333	LIVING
MB-7011		LumB	3		-	4.08	70.0667	DECEASED
MB-7015		LumB	3		-	4.05	78.1667	LIVING
MB-7019		LumB	2		-	3.042	80.7333	DECEASED
MB-7022		LumB	2		-	3.068	85.5	LIVING
MB-7026		LumB	2		-	4.052	111.7	DECEASED
MB-7028		LumB	2		-	4.056	89.8	LIVING
MB-7042		LumB	1		-	3.052	88.5	LIVING
MB-7065		LumB	2		-	3.038	107.867	LIVING
MB-7072		LumB	2		-	5.13	52.3333	DECEASED
MB-7075		LumB	2		-	3.032	111.633	LIVING
MB-7083		LumB	2		-	3.052	105.467	LIVING
MB-7086		LumB	2		-	4.036	123.533	LIVING
MB-7097		LumB			-	2.0806	65.1667	DECEASED
MB-7099		LumB	2		-	4.076	163.167	DECEASED
MB-7100		LumB	3		-	5.056	156.333	DECEASED
MB-7102		LumB	1		-	3.04	104.1	DECEASED
MB-7112		LumB	3		-	4.08	64.7	DECEASED
MB-7116		LumB	2		-	4.08	33.3667	DECEASED
MB-7130		LumB	3		-	5.062	102.967	DECEASED
MB-7131		LumB	3		-	5.042	134.733	LIVING
MB-7132		LumB	2		-	3.038	131.6	LIVING
MB-7133		LumB	3		-	5.036	23.8333	DECEASED
MB-7138		LumB	3		-	4.044	123	DECEASED
MB-7140		LumB	3		-	6.12	90.8	DECEASED
MB-7142		LumB	2		-	3.026	175.9	DECEASED
MB-7144		LumB	3		-	4.045	102.633	DECEASED
MB-7147		LumB	3		-	4.06	168.6	DECEASED
MB-7149		LumB	3		-	6.1	44.6333	DECEASED
MB-7150		LumB	3		-	4.074	128.967	LIVING
MB-7157		LumB	2		-	4.038	219.633	LIVING
MB-7171		LumB	3		-	5.062	160.4	DECEASED
MB-7172		LumB	2		-	4.0366	149.3	LIVING
MB-7174		LumB	3		-	4.04	140.767	LIVING
MB-7181		LumB	3		-	5.042	157.533	LIVING
MB-7188		LumB			-	1.05	188.167	DECEASED
MB-7189		LumB	2		-	4.042	143.6	DECEASED
MB-7193		LumB	3		-	4.0304	87.4667	DECEASED
MB-7194		LumB	2		-	3.043	46.6667	DECEASED
MB-7197		LumB	2		-	4.04	187.867	DECEASED
MB-7199		LumB	2		-	4.04	76	DECEASED
MB-7200		LumB	3		-	4.046	97.6	DECEASED
MB-7216		LumB	2		-	3.04	207.467	DECEASED
MB-7220		LumB	2		-	3.0502	183.2	DECEASED
MB-7226		LumB	3		-	5.0352	53.3667	DECEASED
MB-7234		LumB	3		-	4.016	222.2	LIVING
MB-7236		LumB	2		-	5.04464	201.467	DECEASED
MB-7241		LumB	2		-	4.046	171.1	LIVING
MB-7253		LumB	2		-	3.05	59.9667	DECEASED
MB-7263		LumB	2		-	4.06	164.967	DECEASED
MB-7266		LumB	1		-	3.08	68.1667	DECEASED
MB-7283		LumB	2		-	5.06	28.8667	DECEASED
MB-7286		LumB	3		-	5.05	158.633	DECEASED
MB-7287		LumB	3		+	6.06	96.9667	DECEASED
MB-7288		LumB	2		-	5.06	27.0667	DECEASED
MB-7292		LumB	2		-	4.03	78.4667	DECEASED
MB-7294		LumB	2		-	4.03	82.7333	DECEASED
MB-7296		LumB	3		+	5.04	44.7333	DECEASED
MB-7297		LumB	3		-	6.05	175.967	DECEASED
MB-7298		LumB	2		-	5.05	86.2333	DECEASED
MB-7299		LumB	3		-	5.04	201.9	DECEASED
MB-0002		LumA	3	1	-	4.02	84.6333	LIVING
MB-0036		LumA	2	4	-	3.044	132.033	DECEASED
MB-0046		LumA	3	2	+	6.072	14.1333	DECEASED
MB-0059		LumA	3	1	-	4.034	160.9	LIVING
MB-0068		LumA	1	2	-	3.024	103.133	LIVING
MB-0097		LumA	3	2	-	5.06	98.7	LIVING
MB-0106		LumA	1	3	-	4.14	85.3333	LIVING
MB-0111		LumA	1	2	-	2.054	127.1	LIVING
MB-0112		LumA	3	3	-	6.3	39.1667	DECEASED
MB-0114		LumA	2	2	-	3.06	13.4	LIVING
MB-0117		LumA	2	2	-	4.046	2.4	LIVING
MB-0121		LumA	2	2	-	5.06	152.2	LIVING
MB-0122		LumA	1	2	-	3.04	138.9	LIVING
MB-0124		LumA	2	3	-	4.1	118.2	LIVING
MB-0126		LumA	2	2	-	3.07	127.633	LIVING
MB-0130		LumA	1	1	+	2.034	153.567	LIVING
MB-0131		LumA	3	2	-	4.078	66.6333	DECEASED
MB-0133		LumA	1	2	-	3.16	151	LIVING
MB-0136		LumA	2	1	-	3.026	88.2	LIVING
MB-0138		LumA	2	1	-	3.036	150.567	LIVING
MB-0139		LumA	2	2	-	4.06	109.2	LIVING
MB-0142		LumA	2	1	-	3.032	12.4	LIVING
MB-0143		LumA	3	2	-	5.044	54.3333	DECEASED
MB-0145		LumA	2	1	-	3.04	147.667	LIVING
MB-0147		LumA	2	2	-	5.076	51.7667	DECEASED
MB-0154		LumA	2	1	-	3.024	114.767	LIVING
MB-0162		LumA	2	2	-	4.028	55.7667	LIVING
MB-0165		LumA	3	3	+	6.104	47.6333	DECEASED
MB-0166		LumA	3	2	-	5.048	104.4	LIVING
MB-0170		LumA	1	2	-	3.052	93.3667	DECEASED
MB-0172		LumA	2	2	-	4.04	138.1	LIVING
MB-0175		LumA	1	1	-	2.04	72.3667	LIVING
MB-0176		LumA	3	2	-	6.072	113.433	LIVING
MB-0177		LumA	2	2	-	4.088	45.6	DECEASED
MB-0180		LumA	2	1	-	3.036	62.3333	LIVING
MB-0181		LumA	2	2	-	4.042	85.9667	LIVING
MB-0184		LumA	2	2	-	3.05	109.033	LIVING
MB-0194		LumA	2	2	-	5.042	91.6	LIVING
MB-0199		LumA	3	2	-	5.038	144.4	LIVING
MB-0202		LumA	3	2	-	5.06	128.367	LIVING
MB-0203		LumA	3	2	-	5.05	58.7667	DECEASED
MB-0204		LumA	1	1	-	2.02	24.3	DECEASED
MB-0207		LumA	2		-	4.056	173.633	LIVING
MB-0223		LumA	3	2	-	6.04	81.3333	DECEASED
MB-0224		LumA	3		-	4.05	176.767	LIVING
MB-0226		LumA	1	2	-	3.04	57.6333	LIVING
MB-0227		LumA	2	1	-	3.048	111.867	LIVING
MB-0229		LumA	2	1	-	3.038	71.5	LIVING
MB-0231		LumA			-	1.06	19.6	LIVING
MB-0232		LumA	2	1	-	3.028	207.633	LIVING
MB-0233		LumA	2	1	-	3.034	72.4333	DECEASED
MB-0235		LumA	2	2	-	4.04	142.567	DECEASED
MB-0236		LumA	3	2	+	4.054	205.033	LIVING
MB-0239		LumA	1	3	-	2.092	85.5667	DECEASED
MB-0245		LumA		1	-	1.028	164.7	LIVING
MB-0247		LumA	2	2	-	4.03	185.6	LIVING
MB-0248		LumA	3	2	-	4.042	71	LIVING
MB-0256		LumA	1	1	-	2.034	200.7	LIVING
MB-0258		LumA	3	1	-	4.022	86.1333	LIVING
MB-0263		LumA		1	-	1.054	176.033	DECEASED
MB-0266		LumA		2	-	1.06	90.6667	DECEASED
MB-0273		LumA	2	2	-	4.05	186.533	LIVING
MB-0290		LumA	1		-	2.05	199.533	LIVING
MB-0295		LumA	1	2	-	3.018	164.5	LIVING
MB-0301		LumA	3	2	-	5.046	122.7	DECEASED
MB-0302		LumA	3	2	-	6.058	84.2	DECEASED
MB-0306		LumA	3	2	-	5.07	42.9667	DECEASED
MB-0308		LumA	1	1	-	2.038	183.267	LIVING
MB-0309		LumA	1	2	-	3.042	42.3333	DECEASED
MB-0310		LumA	2	2	-	4.032	185.167	LIVING
MB-0315		LumA	2	2	-	4.1	186.2	LIVING
MB-0317		LumA	3		-	4.078	151.667	DECEASED
MB-0320		LumA	1	1	-	2.034	63.7333	LIVING
MB-0321		LumA	3	2	-	5.06	174.633	LIVING
MB-0322		LumA	2	2	-	4.05	50.5333	DECEASED
MB-0324		LumA	3	2	-	6.064	144.967	DECEASED
MB-0327		LumA	2	2	-	3.05	187.933	LIVING
MB-0341		LumA	2	2	-	4.052	170.033	DECEASED
MB-0345		LumA	2	2	-	4.056	72.6667	LIVING
MB-0348		LumA	1	2	-	2.044	122.7	DECEASED
MB-0353		LumA	2	2	-	5.08	41.8333	DECEASED
MB-0356		LumA	2	2	-	3.032	213.5	LIVING
MB-0358		LumA	3	2	-	5.052	32.8667	LIVING
MB-0359		LumA	2	2	-	3.044	21.6	LIVING
MB-0362		LumA	2	2	-	4.036	47.0333	DECEASED
MB-0364		LumA	2	3	-	5.1	176.6	LIVING
MB-0366		LumA	2	2	-	3.044	64.2333	LIVING
MB-0377		LumA	2	1	-	3.024	134.367	LIVING
MB-0379		LumA	2	2	-	4.058	135.667	LIVING
MB-0382		LumA	2	2	-	4.044	136.467	LIVING
MB-0386		LumA	3	3	-	6.03	138.133	LIVING
MB-0394		LumA	2	1	-	3.04	64.2333	LIVING
MB-0397		LumA	1	1	-	2.022	57.2333	LIVING
MB-0404		LumA	3	2	-	5.03	63.5	LIVING
MB-0408		LumA	2	2	-	5.094	101.833	LIVING
MB-0410		LumA	2	1	-	3.04	63	LIVING
MB-0411		LumA	2	2	-	4.036	139.167	LIVING
MB-0413		LumA	3	2	-	6.094	140.067	LIVING
MB-0419		LumA	2	2	-	4.042	104.3	DECEASED
MB-0422		LumA	2	2	-	5.032	33.8	DECEASED
MB-0425		LumA	2	2	-	5.044	24.4	DECEASED
MB-0427		LumA	2	2	-	5.042	116.1	LIVING
MB-0428		LumA	3	2	-	6.04	55.9333	LIVING
MB-0431		LumA	2	2	-	4.114	85.1333	LIVING
MB-0445		LumA	2	2	-	4.046	132.533	LIVING
MB-0449		LumA	1	2	-	3.07	112.567	LIVING
MB-0451		LumA	1	1	-	2.032	50.0667	LIVING
MB-0454		LumA	2	1	-	3.04	46.8333	DECEASED
MB-0463		LumA	2	1	-	3.042	61.9667	DECEASED
MB-0466		LumA	2	2	-	5.14	43.8667	LIVING
MB-0468		LumA	3	2	-	6.052	129.433	DECEASED
MB-0471		LumA	2	1	-	3.034	107.467	LIVING
MB-0475		LumA	3	1	-	4.04	130.7	LIVING
MB-0480		LumA	3	1	-	4.026	94.5667	LIVING
MB-0485		LumA	3	3	-	6.1	36.7667	DECEASED
MB-0486		LumA	3	2	-	4.064	89.9667	LIVING
MB-0490		LumA	2	3	-	5.06	101.967	LIVING
MB-0491		LumA	2	3	-	3.06	125.8	LIVING
MB-0497		LumA	2	2	-	3.058	73.7	LIVING
MB-0501		LumA	3	2	-	4.042	71.5	LIVING
MB-0503		LumA	2	2	-	3.046	101.233	LIVING
MB-0504		LumA	3	2	-	4.042	130.467	LIVING
MB-0505		LumA	1	2	-	3.024	60.7	LIVING
MB-0507		LumA	3	1	-	4.036	23.8	LIVING
MB-0511		LumA	2	2	-	3.062	61.7	LIVING
MB-0512		LumA	1	2	-	2.048	121.533	LIVING
MB-0513		LumA	2	2	-	4.064	117.033	LIVING
MB-0517		LumA	2	1	-	3.034	61.9	LIVING
MB-0521		LumA	2	2	-	4.06	212.2	LIVING
MB-0529		LumA	2	4	-	5.05	48.5333	DECEASED
MB-0535		LumA	2	1	-	3.024	199.133	LIVING
MB-0538		LumA	3	2	-	6.074	24.1	DECEASED
MB-0541		LumA	3	1	-	4.038	174.267	LIVING
MB-0553		LumA	2	2	+	5.04	85.7333	DECEASED
MB-0554		LumA		1	-	2.032	111.167	DECEASED
MB-0559		LumA	3	2	-	4.05	161.767	LIVING
MB-0568		LumA	2	2	-	4.034	181.467	LIVING
MB-0571		LumA	1	1	-	2.04	149.867	LIVING
MB-0574		LumA	3	2	-	5.042	119.8	LIVING
MB-0575		LumA	2	3	-	5.11	128.567	LIVING
MB-0580		LumA	3	2	-	5.08	79.3667	DECEASED
MB-0583		LumA	2	2	-	3.044	62.6333	LIVING
MB-0586		LumA	2	3	-	4.13	77.2333	DECEASED
MB-0587		LumA	2	2	-	4.048	91.2667	LIVING
MB-0596		LumA	2	1	-	3.032	100.467	DECEASED
MB-0599		LumA	2	2	-	4.048	123.267	LIVING
MB-0600		LumA	3	2	-	6.054	111	LIVING
MB-0603		LumA	2	2	-	4.042	121.967	LIVING
MB-0607		LumA	3	2	-	5.06	87.8333	LIVING
MB-0609		LumA	2	2	-	4.028	98.7	DECEASED
MB-0614		LumA	3	2	-	5.038	119.333	LIVING
MB-0621		LumA	2	2	-	4.06	33.5667	LIVING
MB-0624		LumA	2	2	-	4.032	64.0333	LIVING
MB-0631		LumA	2	2	-	4.05	47.4333	DECEASED
MB-0632		LumA	2	1	-	3.04	56.5	LIVING
MB-0636		LumA	3	1	-	4.024	32.6333	DECEASED
MB-0642		LumA	1	1	-	2.04	84.2	DECEASED
MB-0649		LumA	1	2	-	4.016	61.4333	LIVING
MB-0650		LumA	2	2	-	4.042	25.5333	LIVING
MB-0654		LumA	1	2	-	2.048	69.4	LIVING
MB-0661		LumA	2	1	-	3.016	20	DECEASED
MB-0666		LumA	3	2	-	6.05	24.3333	DECEASED
MB-0880		LumA	1	2	-	2.06	1.23333	LIVING
MB-0891		LumA	1	2	-	3.074	149.4	LIVING
MB-0899		LumA	2	2	-	4.05	175.8	LIVING
MB-0904		LumA	2	2	-	4.044	144.7	DECEASED
MB-2513		LumA	2	1	+	3.04	59.7	DECEASED
MB-2536		LumA	1	1	-	2.03	47.9	DECEASED
MB-2564		LumA	1	1	-	2.02	285.433	LIVING
MB-2610		LumA	1	2	-	3.05	280.7	LIVING
MB-2614		LumA	1	3	-	4.03	64.9333	DECEASED
MB-2624		LumA	1	2	-	3.028	128.533	LIVING
MB-2669		LumA	2	1	-	3.048	73.7	DECEASED
MB-2711		LumA	2	1	-	3.03	201.467	LIVING
MB-2712		LumA	1	2	-	3.022	234.433	DECEASED
MB-2721		LumA	1	1	-	2.018	251.633	LIVING
MB-2725		LumA	1	2	-	3.03	236.933	LIVING
MB-2745		LumA	2	2	-	4.06	168.967	DECEASED
MB-2747		LumA	1	1	-	2.038	234.333	DECEASED
MB-2749		LumA	1	1	-	2.026	97.7667	DECEASED
MB-2750		LumA	1	1	-	2.06	145.433	DECEASED
MB-2752		LumA	2	1	-	3.07	81.9333	DECEASED
MB-2770		LumA	2	3	-	5.09	274.367	LIVING
MB-2779		LumA	2	1	-	3.04	275.233	LIVING
MB-2786		LumA	3	2	+	5.056	68.2667	DECEASED
MB-2790		LumA	2	1	-	3.05	116.933	LIVING
MB-2791		LumA	2	1	-	3.034	271.933	LIVING
MB-2797		LumA	1	1	-	2.03	252.967	LIVING
MB-2819		LumA	1	1	-	2.038	270.567	LIVING
MB-2820		LumA	3	1	-	4.036	254.633	LIVING
MB-2835		LumA	3	1	-	4.04	55.0333	DECEASED
MB-2838		LumA	2	1	-	3.054	270.3	LIVING
MB-2840		LumA	2	1	-	3.028	269	LIVING
MB-2843		LumA	2	1	-	3.026	231.533	DECEASED
MB-2848		LumA	2	2	-	4.03	227.733	DECEASED
MB-2851		LumA	3	1	-	4.032	159	DECEASED
MB-2854		LumA	2	1	-	3.044	270.433	LIVING
MB-2863		LumA	1	2	-	3.04	258.333	LIVING
MB-2867		LumA	1	2	-	3.04	269.333	LIVING
MB-2916		LumA	1	1	-	2.032	266.933	LIVING
MB-2933		LumA	1	1	-	2.03	161.933	DECEASED
MB-2944		LumA	3	1	-	4.054	27.2	DECEASED
MB-2947		LumA	2	1	-	3.03	112	LIVING
MB-2951		LumA	2	1	-	3.03	263.367	LIVING
MB-2952		LumA	1	1	-	2.024	189.1	DECEASED
MB-2960		LumA	3	1	-	4.05	222.2	DECEASED
MB-2966		LumA	3	2	-	5.036	265	LIVING
MB-2969		LumA	2	1	-	3.026	172.9	DECEASED
MB-2970		LumA	2	2	-	4.05	252.867	DECEASED
MB-2971		LumA	2	2	-	4.03	264.233	LIVING
MB-2977		LumA	1	1	-	2.03	110.6	DECEASED
MB-2990		LumA	1	1	-	2.03	260	LIVING
MB-2994		LumA	3	2	+	5.036	254.5	LIVING
MB-2996		LumA	3	1	-	4.032	191.233	LIVING
MB-2999		LumA	3	1	-	4.024	262	LIVING
MB-3002		LumA	2	2	-	4.06	140.567	DECEASED
MB-3005		LumA	2	1	-	3.046	253.067	LIVING
MB-3008		LumA	1	1	-	2.024	149.6	LIVING
MB-3021		LumA	3	1	-	5.044	217.567	DECEASED
MB-3026		LumA	3	2	-	4.044	261.2	LIVING
MB-3032		LumA	1	1	-	2.03	250.133	LIVING
MB-3033		LumA	2	1	-	3.038	70.4	DECEASED
MB-3035		LumA	2	1	-	3.044	260.733	LIVING
MB-3037		LumA	2	1	-	3.026	98.8333	LIVING
MB-3049		LumA	2	1	-	3.032	259.967	LIVING
MB-3064		LumA	1	1	-	2.04	165.167	DECEASED
MB-3079		LumA	2	1	-	3.03	149.6	LIVING
MB-3088		LumA	2	1	-	3.038	256.5	LIVING
MB-3102		LumA	2	2	-	4.04	258.333	LIVING
MB-3104		LumA	2	1	+	3.04	75.3667	DECEASED
MB-3105		LumA	1	2	-	3.054	252.333	LIVING
MB-3110		LumA	2	2	-	4.032	100.733	LIVING
MB-3121		LumA	1	1	-	2.024	131.333	DECEASED
MB-3167		LumA	2	1	-	4.032	136.933	LIVING
MB-3171		LumA	2	1	-	3.026	219.667	DECEASED
MB-3222		LumA	1	1	-	2.034	23.9333	DECEASED
MB-3228		LumA	2	1	-	3.034	252	LIVING
MB-3252		LumA	1	1	-	2.04	99.7	LIVING
MB-3254		LumA	1	1	-	2.036	123.9	LIVING
MB-3298		LumA	2	1	-	3.03	242.567	LIVING
MB-3328		LumA	2	2	-	4.07	191.133	DECEASED
MB-3341		LumA	2	1	-	3.06	148.767	DECEASED
MB-3344		LumA	2	1	-	3.046	241.267	LIVING
MB-3351		LumA	2	1	-	3.034	241.867	LIVING
MB-3365		LumA	2	2	-	4.054	241.6	LIVING
MB-3378		LumA	2	1	-	3.036	87.5333	DECEASED
MB-3379		LumA	3	1	+	4.04	113.833	DECEASED
MB-3381		LumA	3	2	-	5.04	236.633	LIVING
MB-3403		LumA	2	2	-	4.034	138.333	LIVING
MB-3412		LumA	3	3	-	6.052	228.8	LIVING
MB-3430		LumA	3	2	-	5.05	219.767	DECEASED
MB-3439		LumA	2	2	-	4.034	188.733	LIVING
MB-3450		LumA	2	1	-	3.034	240.467	LIVING
MB-3462		LumA	2	2	-	4.032	234.233	LIVING
MB-3510		LumA	1	2	-	3.04	59.6	DECEASED
MB-3545		LumA	3	1	-	4.042	232.733	DECEASED
MB-3547		LumA		1	-	3.08	33	DECEASED
MB-3548		LumA	2	2	-	4.04	234.533	DECEASED
MB-3711		LumA	1	1	-	2.04	222.1	LIVING
MB-3748		LumA	3	1	-	4.03	228	LIVING
MB-3781		LumA	2	1	-	3.036	224.567	LIVING
MB-3797		LumA		1	-	1.048	228.333	LIVING
MB-3823		LumA	2	1	-	3.05	222.5	LIVING
MB-3850		LumA	2	1	+	3.04	72.3	LIVING
MB-3852		LumA	3	1	+	4.046	225.5	LIVING
MB-3854		LumA	1	1	-	2.024	99.2333	LIVING
MB-3871		LumA	2	2	-	4.052	172.8	DECEASED
MB-3874		LumA	2	1	-	3.03	186.433	LIVING
MB-4000		LumA	2	1	-	3.04	28.0667	DECEASED
MB-4001		LumA	2	2	-	3.08	49.6667	DECEASED
MB-4011		LumA	3		-	4.044	193.167	LIVING
MB-4018		LumA	2		-	5.04	105.667	DECEASED
MB-4033		LumA	2	3	-	5.044	15.2	DECEASED
MB-4091		LumA	3	2	-	4.06	281.367	DECEASED
MB-4120		LumA	2		-	3.02	217.1	DECEASED
MB-4140		LumA	3	2	-	4.046	114.5	DECEASED
MB-4173		LumA	2	2	-	4.02	160.333	DECEASED
MB-4212		LumA	2		-	3.04	330.367	LIVING
MB-4230		LumA	2	2	-	3.1	115.6	DECEASED
MB-4234		LumA	3	2	-	4.08	253.533	DECEASED
MB-4250		LumA	2	3	-	4.11	100.167	DECEASED
MB-4264		LumA	2		-	4.04	163.2	DECEASED
MB-4266		LumA	3	2	-	4.09	33.9	DECEASED
MB-4282		LumA	3	1	-	4.02	34.1	LIVING
MB-4283		LumA	2	2	-	4.08	174.833	LIVING
MB-4292		LumA	3		-	4.05	335.6	DECEASED
MB-4293		LumA	2	2	-	3.06	219.167	DECEASED
MB-4306		LumA	1	2	-	2.042	234.7	DECEASED
MB-4310		LumA	1		-	2.1	265.567	DECEASED
MB-4313		LumA	3	2	-	6.08	300.7	DECEASED
MB-4322		LumA	2	2	-	4.06	196.467	DECEASED
MB-4323		LumA			-	3.06	126.633	DECEASED
MB-4328		LumA	2		-	4.06	199.267	DECEASED
MB-4329		LumA	3	2	-	5.058	168.267	DECEASED
MB-4333		LumA	1	2	-	2.05	207.967	DECEASED
MB-4342		LumA		3	-	2.124	232.767	DECEASED
MB-4357		LumA	3		-	5.04	114.033	DECEASED
MB-4368		LumA	2	2	-	4.05	119.467	DECEASED
MB-4374		LumA	3	2	-	4.06	42.5667	DECEASED
MB-4390		LumA	2	2	-	5.06	164.333	DECEASED
MB-4418		LumA	2	1	-	3.04	307.633	LIVING
MB-4421		LumA	2	1	-	3.02	264.767	DECEASED
MB-4442		LumA	2	1	-	3.03	296.867	LIVING
MB-4529		LumA	1	1	-	2.03	126.467	DECEASED
MB-4557		LumA	1	2	-	2.06	279.8	LIVING
MB-4564		LumA	3		-	6.036	210.433	DECEASED
MB-4578		LumA	2	2	-	4.09	197.333	DECEASED
MB-4593		LumA	2	1	-	3.03	140.233	LIVING
MB-4599		LumA	3	2	-	5.08	191.167	LIVING
MB-4607		LumA	2	1	-	3.03	121.733	LIVING
MB-4616		LumA	2	1	-	3.04	90.1333	DECEASED
MB-4623		LumA	2	2	-	5.02	292.033	DECEASED
MB-4627		LumA	3	2	-	6.04	186.633	DECEASED
MB-4633		LumA	3	2	-	5.05	318.2	LIVING
MB-4634		LumA	3	2	-	5.03	109.6	DECEASED
MB-4641		LumA	3	2	-	5.03	148.567	DECEASED
MB-4655		LumA	3	2	-	5.032	99	DECEASED
MB-4661		LumA	2	2	-	3.05	234.233	LIVING
MB-4665		LumA	3	1	-	4.036	260.2	LIVING
MB-4666		LumA	3	2	-	6.03	111.567	DECEASED
MB-4670		LumA	2	1	-	3.04	67.8	DECEASED
MB-4672		LumA	3		-	4.05	220.933	DECEASED
MB-4674		LumA	2	2	-	4.08	81.0667	DECEASED
MB-4675		LumA	3	1	-	4.036	263.033	LIVING
MB-4681		LumA		1	-	1.034	251.8	DECEASED
MB-4682		LumA	3		-	4.04	139.533	DECEASED
MB-4686		LumA	3	2	-	5.07	48.4333	DECEASED
MB-4687		LumA	3	2	-	5.04	74.1	DECEASED
MB-4691		LumA	3	1	-	4.02	282.567	DECEASED
MB-4692		LumA	1		-	2.05	107.267	DECEASED
MB-4698		LumA	3	2	-	5.04	170.667	DECEASED
MB-4701		LumA	3	2	-	4.05	127.533	LIVING
MB-4704		LumA	3	2	-	4.098	64	DECEASED
MB-4705		LumA	2	2	-	3.054	213.1	DECEASED
MB-4706		LumA	3	1	-	4.03	55.6667	DECEASED
MB-4709		LumA	2	1	-	3.04	146.767	LIVING
MB-4710		LumA	3	1	-	4.038	57.6667	LIVING
MB-4716		LumA	3	2	-	4.056	76.1333	DECEASED
MB-4719		LumA	2	2	-	5.044	81.5667	DECEASED
MB-4721		LumA	1	3	-	4.12	23.7333	DECEASED
MB-4722		LumA		2	-	3.05	86.1	LIVING
MB-4729		LumA	3		+	5.05	28	DECEASED
MB-4730		LumA	3	2	-	4.136	131.3	DECEASED
MB-4735		LumA	2	2	-	3.08	297.8	LIVING
MB-4739		LumA	2	1	-	3.03	161.667	DECEASED
MB-4742		LumA		2	-	3.07	83.1333	DECEASED
MB-4749		LumA	3	2	-	4.044	51.4667	DECEASED
MB-4752		LumA	2	3	-	4.12	125.267	DECEASED
MB-4760		LumA			-	2.03	124.8	DECEASED
MB-4762		LumA	2	1	-	3.03	252.1	LIVING
MB-4764		LumA	3	2	-	4.1	245.5	LIVING
MB-4771		LumA	2	2	-	3.06	297.233	LIVING
MB-4778		LumA	2	2	-	3.05	206.133	DECEASED
MB-4779		LumA	2	2	-	4.026	101.567	LIVING
MB-4785		LumA	2	2	-	3.056	121.667	DECEASED
MB-4787		LumA	2	2	-	3.06	81.0667	DECEASED
MB-4790		LumA	2	2	-	3.056	70.4667	DECEASED
MB-4794		LumA		2	-	2.07	45.5	DECEASED
MB-4797		LumA	2	1	-	3.04	99.3667	DECEASED
MB-4800		LumA	3	2	-	4.05	110.933	DECEASED
MB-4801		LumA	3	2	-	6.07	130.367	DECEASED
MB-4805		LumA	3	2	-	4.07	129.8	DECEASED
MB-4806		LumA	2	2	-	4.02	201.767	DECEASED
MB-4820		LumA			-	2.032	57.3	DECEASED
MB-4822		LumA	2	1	-	3.02	91.6333	DECEASED
MB-4825		LumA	2	1	-	3.02	214.433	DECEASED
MB-4827		LumA	2	2	-	3.044	45.7	DECEASED
MB-4832		LumA	1	1	-	2.022	141.733	DECEASED
MB-4843		LumA		2	-	2.06	265.133	LIVING
MB-4845		LumA		2	-	3.04	25.4667	DECEASED
MB-4849		LumA	3	2	-	4.06	45.3333	DECEASED
MB-4851		LumA	2	2	-	4.05	90.2667	DECEASED
MB-4853		LumA		1	-	3.032	265.933	LIVING
MB-4855		LumA	3		-	5.06	41.4667	DECEASED
MB-4858		LumA	3		+	4.03	129.333	DECEASED
MB-4860		LumA	2	1	-	3.02	234.6	LIVING
MB-4866		LumA	1	1	-	2.04	224.3	LIVING
MB-4867		LumA	2	2	-	3.05	221.9	LIVING
MB-4869		LumA	2	2	-	4.06	29.3	DECEASED
MB-4870		LumA	1	2	-	2.05	229.067	LIVING
MB-4872		LumA	2		-	4.04	157.1	LIVING
MB-4878		LumA	2	2	+	3.05	22.4667	DECEASED
MB-4882		LumA	1	1	-	2.014	266.1	DECEASED
MB-4883		LumA	2	1	-	3.04	268.9	LIVING
MB-4894		LumA	3	2	-	4.07	232.4	LIVING
MB-4898		LumA	2		-	3.02	117.9	DECEASED
MB-4899		LumA	2	1	-	3.04	275.733	LIVING
MB-4906		LumA	1	2	-	3.052	233.867	DECEASED
MB-4933		LumA	2	2	-	3.06	272.9	LIVING
MB-4941		LumA	2	1	-	3.04	58.6333	DECEASED
MB-4950		LumA	3	2	-	6.06	150.6	DECEASED
MB-4959		LumA	1	1	-	2.026	117.567	DECEASED
MB-4961		LumA	2	2	-	3.05	219.467	LIVING
MB-4962		LumA	2		-	4.028	197.833	DECEASED
MB-4965		LumA	2	2	-	3.06	263.6	DECEASED
MB-4967		LumA	2	2	-	4.03	130.7	DECEASED
MB-4968		LumA	2	2	-	5.05	78.7	LIVING
MB-4969		LumA	2	2	-	3.05	198.1	DECEASED
MB-4976		LumA	1		-	3.04	224.1	DECEASED
MB-4977		LumA	3		-	6.044	216.733	DECEASED
MB-4981		LumA	3		-	6.06	180.767	DECEASED
MB-4986		LumA	2	2	-	3.1	79.8	DECEASED
MB-4987		LumA	2	1	-	3.04	221.767	DECEASED
MB-4992		LumA	2	2	-	3.066	165.367	LIVING
MB-4996		LumA	1	2	-	3.036	99.7667	DECEASED
MB-4999		LumA	2	2	-	3.06	187.933	LIVING
MB-5001		LumA	2	2	-	4.042	81.8	DECEASED
MB-5011		LumA	2	2	-	3.046	80.5	DECEASED
MB-5013		LumA	2	2	-	4.04	251.2	DECEASED
MB-5015		LumA	3	2	-	4.044	252.3	DECEASED
MB-5018		LumA	2	2	-	4.06	108.6	DECEASED
MB-5020		LumA	3	2	-	6.034	84.8333	DECEASED
MB-5027		LumA	3	2	-	4.05	189.867	LIVING
MB-5035		LumA	3	2	-	4.11	213.2	DECEASED
MB-5043		LumA	3	3	-	6.08	128.367	DECEASED
MB-5045		LumA	3	2	-	4.05	168.3	DECEASED
MB-5048		LumA	2	1	-	3.032	86.3667	DECEASED
MB-5050		LumA	2	1	-	3.03	184.333	LIVING
MB-5053		LumA	2		-	3.042	150.6	DECEASED
MB-5059		LumA	2	1	-	3.034	257.633	LIVING
MB-5064		LumA	2	1	-	3.04	91.5	LIVING
MB-5066		LumA	2	2	-	4.05	94.7	LIVING
MB-5068		LumA	2		-	3.03	182.5	LIVING
MB-5074		LumA	3	2	-	4.05	221.6	DECEASED
MB-5079		LumA	2	1	-	3.03	199.933	LIVING
MB-5084		LumA	2	1	-	3.04	198.1	DECEASED
MB-5086		LumA		1	-	2.02	84.2333	DECEASED
MB-5088		LumA	2	2	-	3.06	199.367	DECEASED
MB-5092		LumA	3	2	-	5.04	174.567	DECEASED
MB-5098		LumA		1	-	3.036	186.4	DECEASED
MB-5104		LumA	2	1	-	3.03	122.5	DECEASED
MB-5105		LumA	2	1	-	3.022	204.433	DECEASED
MB-5106		LumA	2		-	4.03	190.967	DECEASED
MB-5109		LumA	2	1	-	3.03	125.067	DECEASED
MB-5117		LumA	2	2	-	3.06	209.267	LIVING
MB-5118		LumA	2	1	-	3.024	211.733	LIVING
MB-5119		LumA	2	1	-	3.04	59.7667	LIVING
MB-5122		LumA			-	3.08	125.7	DECEASED
MB-5123		LumA	2	2	-	4.04	90.3	DECEASED
MB-5130		LumA	3	1	-	4.03	255	DECEASED
MB-5131		LumA	2		-	4.006	264.133	LIVING
MB-5134		LumA	2	1	-	3.02	196.533	LIVING
MB-5136		LumA	3	1	-	4.04	178.733	LIVING
MB-5143		LumA	2	1	-	3.04	127.933	DECEASED
MB-5147		LumA	3	2	+	4.05	20.2667	LIVING
MB-5152		LumA	2	2	-	4.034	115.933	DECEASED
MB-5158		LumA	2	1	-	3.04	244.167	DECEASED
MB-5163		LumA	3	1	-	4.036	212.2	DECEASED
MB-5179		LumA	3	1	-	4.03	246.6	DECEASED
MB-5182		LumA	3		-	4.06	134.267	DECEASED
MB-5183		LumA	2	1	-	3.03	118.533	DECEASED
MB-5184		LumA	2	1	-	3.04	89.3333	DECEASED
MB-5185		LumA	3	2	-	4.07	77.4667	DECEASED
MB-5186		LumA		1	+	1.02	203.267	LIVING
MB-5189		LumA	3	2	-	6.1	111.967	DECEASED
MB-5191		LumA	3	1	-	4.04	142.167	DECEASED
MB-5193		LumA	1	2	-	3.06	54.2667	DECEASED
MB-5195		LumA	3	1	+	4.03	196.867	DECEASED
MB-5196		LumA	2	1	-	3.03	94.0333	DECEASED
MB-5197		LumA	2	2	-	4.05	223.833	DECEASED
MB-5201		LumA	2	1	-	3.04	96.9667	DECEASED
MB-5204		LumA		2	-	2.048	191.933	DECEASED
MB-5206		LumA	2	1	-	3.03	205.733	LIVING
MB-5219		LumA	2	1	-	3.04	252.9	LIVING
MB-5221		LumA	1	1	-	2.04	131.3	DECEASED
MB-5224		LumA	3	2	-	5.04	99.4	DECEASED
MB-5227		LumA	2	2	-	4.03	187.033	DECEASED
MB-5230		LumA	2	1	-	3.03	176.5	LIVING
MB-5240		LumA	2	1	-	3.024	103.833	DECEASED
MB-5251		LumA		2	-	2.04	112.467	DECEASED
MB-5253		LumA	2	2	-	3.06	102.067	DECEASED
MB-5256		LumA	2	2	-	4.046	108.067	DECEASED
MB-5264		LumA	3	1	-	4.036	199.3	LIVING
MB-5267		LumA	2	1	-	3.03	71.0667	DECEASED
MB-5268		LumA	2	2	-	3.06	186.133	LIVING
MB-5270		LumA	3	2	-	5.07	187.833	DECEASED
MB-5279		LumA	3	2	-	4.08	68.7667	DECEASED
MB-5284		LumA	3	2	-	6.08	65.3333	DECEASED
MB-5287		LumA	2	1	-	3.04	124	DECEASED
MB-5289		LumA	3	2	-	5.052	87	DECEASED
MB-5290		LumA	2	2	-	3.044	36.9333	DECEASED
MB-5293		LumA	2	2	-	3.06	208.967	DECEASED
MB-5300		LumA	1	1	-	2.03	190.167	LIVING
MB-5305		LumA	2	2	-	4.06	149.433	DECEASED
MB-5306		LumA	3	1	-	4.03	159.733	LIVING
MB-5310		LumA	2	2	-	3.06	153.3	DECEASED
MB-5322		LumA	2	2	-	4.046	102.3	DECEASED
MB-5324		LumA	2	1	-	3.02	190.1	DECEASED
MB-5329		LumA	3	3	-	6.13	45.7333	DECEASED
MB-5330		LumA	2		-	3.05	114.533	DECEASED
MB-5331		LumA	2	2	+	3.046	124.133	DECEASED
MB-5334		LumA	3	1	-	4.04	85.4	DECEASED
MB-5349		LumA	2	1	-	3.03	191	DECEASED
MB-5358		LumA	2	3	-	4.114	28.8333	DECEASED
MB-5360		LumA	2	3	-	3.14	161.133	DECEASED
MB-5361		LumA	2	2	-	4.08	15.3667	DECEASED
MB-5365		LumA	2	2	-	4.05	23.0333	DECEASED
MB-5369		LumA	2	2	-	3.05	39.3	DECEASED
MB-5382		LumA	2	2	-	5.06	116.233	DECEASED
MB-5383		LumA	2		-	4.15	113.667	DECEASED
MB-5384		LumA	2		-	3.026	71.1667	DECEASED
MB-5385		LumA	1	1	-	2.04	148.8	DECEASED
MB-5388		LumA	2	1	-	3.03	146.933	DECEASED
MB-5389		LumA	2	2	-	3.062	124.767	DECEASED
MB-5395		LumA	3	1	-	4.028	165.167	LIVING
MB-5397		LumA	3		-	4.1	172.867	DECEASED
MB-5398		LumA	2	2	-	5.04	213	LIVING
MB-5399		LumA		2	-	2.044	106.8	DECEASED
MB-5401		LumA	2	1	-	3.024	70.1667	LIVING
MB-5402		LumA	2	1	-	3.032	107.767	DECEASED
MB-5403		LumA	2	2	-	5.05	95.7333	DECEASED
MB-5404		LumA	2	2	-	4.07	74.7333	DECEASED
MB-5407		LumA	3	1	-	4.002	205.6	LIVING
MB-5410		LumA	3	2	-	4.06	202.767	LIVING
MB-5412		LumA	2	1	-	3.028	220.233	LIVING
MB-5413		LumA	2	1	-	3.03	157.833	DECEASED
MB-5422		LumA	1	2	-	2.064	46.0667	DECEASED
MB-5424		LumA	2	1	-	3.026	83.5333	DECEASED
MB-5425		LumA	2	2	-	4.08	49.4667	DECEASED
MB-5428		LumA	2	1	-	3.03	150.467	LIVING
MB-5429		LumA	2	1	-	3.04	30.7	DECEASED
MB-5432		LumA	2	2	-	4.044	98.5	DECEASED
MB-5433		LumA	2	2	-	3.06	176.367	DECEASED
MB-5451		LumA	2	1	-	3.03	189.9	LIVING
MB-5452		LumA	2	2	-	4.036	16.1667	DECEASED
MB-5455		LumA	2	2	-	4.02	61.8	DECEASED
MB-5457		LumA	2	1	-	3.032	164.567	DECEASED
MB-5464		LumA		2	-	2.036	116.533	DECEASED
MB-5471		LumA	3	1	-	4.026	185.767	LIVING
MB-5472		LumA	2		-	3.05	19.5667	DECEASED
MB-5473		LumA	3	2	-	6.07	125.9	DECEASED
MB-5478		LumA	3	3	-	6.04	34.3	DECEASED
MB-5484		LumA	2	1	-	3.04	238.5	LIVING
MB-5489		LumA	2	1	-	3.03	216.967	LIVING
MB-5490		LumA	2	2	-	3.08	51.2	DECEASED
MB-5492		LumA	3		-	6.102	23.3667	DECEASED
MB-5495		LumA	2		-	3.04	228.8	LIVING
MB-5499		LumA	1	1	-	2.04	123.733	LIVING
MB-5514		LumA	2	2	-	4.04	182.9	LIVING
MB-5519		LumA	2		-	4.09	169.233	DECEASED
MB-5520		LumA	3	2	-	6.05	16.3	DECEASED
MB-5532		LumA	2	2	-	4.06	79.8667	DECEASED
MB-5543		LumA	3	2	-	4.08	34.4333	DECEASED
MB-5550		LumA	2	2	-	3.052	171.3	DECEASED
MB-5554		LumA	1	2	-	2.052	229.833	LIVING
MB-5563		LumA	2	1	-	3.03	117.667	DECEASED
MB-5567		LumA	2	1	-	3.04	178.567	DECEASED
MB-5571		LumA	2	2	-	4.05	153.867	DECEASED
MB-5580		LumA	2	2	-	3.05	71.6333	DECEASED
MB-5582		LumA	2	1	-	3.02	222.333	LIVING
MB-5583		LumA	2	1	-	3.032	111.367	LIVING
MB-5585		LumA	2	2	-	3.07	53.9	DECEASED
MB-5589		LumA	2		-	3.04	185.133	LIVING
MB-5591		LumA	2		-	3.03	155.367	DECEASED
MB-5596		LumA	2		-	5.06	167.933	DECEASED
MB-5597		LumA	2	2	-	4.06	32.7333	DECEASED
MB-5599		LumA	2		-	4.04	224.867	LIVING
MB-5601		LumA	2		-	4.032	214.8	DECEASED
MB-5603		LumA	2		-	4.04	171.633	DECEASED
MB-5614		LumA	3	1	-	4.034	116.433	DECEASED
MB-5617		LumA	2	2	-	4.064	128.2	DECEASED
MB-5620		LumA	2		-	4.062	42.0667	DECEASED
MB-5626		LumA	2	2	-	5.04	82.9667	LIVING
MB-5629		LumA	2		-	3.06	103.8	DECEASED
MB-5635		LumA	2	1	-	3.03	21.0667	DECEASED
MB-5638		LumA	2	1	-	3.04	195.7	DECEASED
MB-5642		LumA	2	3	-	4.068	156.8	DECEASED
MB-5645		LumA	2	1	-	3.04	22.2333	DECEASED
MB-5647		LumA	3	2	-	6.07	30.8	DECEASED
MB-5648		LumA	2	2	-	4.08	199.967	DECEASED
MB-6001		LumA	2		-	3.03	135.3	DECEASED
MB-6006		LumA	1	1	-	2.032	63.5667	DECEASED
MB-6012		LumA	2		-	3.066	144.433	DECEASED
MB-6016		LumA	2		-	3.046	143.533	DECEASED
MB-6017		LumA	1		-	2.06	70.9	DECEASED
MB-6018		LumA	2		-	3.05	143.167	DECEASED
MB-6021		LumA	2		-	3	301.233	LIVING
MB-6024		LumA	2		-	4.04	252.267	DECEASED
MB-6029		LumA	3		-	6.02	278.367	DECEASED
MB-6030		LumA	1		-	2.04	145.367	DECEASED
MB-6050		LumA	2		-	3.04	192.2	LIVING
MB-6051		LumA	2		-	4.072	186.833	DECEASED
MB-6065		LumA	1		-	3.096	188.533	DECEASED
MB-6069		LumA	2		-	5.04	258.133	DECEASED
MB-6071		LumA	2		-	5.068	57.4	DECEASED
MB-6083		LumA	2		-	3.042	164.033	DECEASED
MB-6097		LumA	2		-	4.016	159.7	DECEASED
MB-6108		LumA	2	1	-	3.036	193.967	LIVING
MB-6118		LumA	2	1	-	3.03	264.6	LIVING
MB-6124		LumA	3		-	6.03	115.633	DECEASED
MB-6133		LumA	2		-	3.078	61.8	DECEASED
MB-6149		LumA	1		-	2.052	74.9333	DECEASED
MB-6163		LumA	2		-	5.07	88.6667	DECEASED
MB-6167		LumA	2		-	5.03	122.8	DECEASED
MB-6168		LumA	2		-	3.04	225.7	DECEASED
MB-6171		LumA	2		-	3.08	220.3	LIVING
MB-6179		LumA	1		-	2.066	58.4667	DECEASED
MB-6181		LumA	1		-	3.03	54.9333	DECEASED
MB-6185		LumA	1		-	2.032	197.733	DECEASED
MB-6190		LumA	2		-	4.056	24.6333	DECEASED
MB-6195		LumA	2		-	3.046	202.233	LIVING
MB-6200		LumA	3		-	5.06	30.0667	DECEASED
MB-6207		LumA	2		-	3.03	118.3	DECEASED
MB-6211		LumA	2		-	3.046	42.3	DECEASED
MB-6212		LumA	2	1	-	3.03	224.233	LIVING
MB-6213		LumA	2		-	3.044	203.533	DECEASED
MB-6214		LumA	2		-	4.04	174.5	DECEASED
MB-6218		LumA	3	2	-	4.044	147.767	DECEASED
MB-6225		LumA	2	1	-	3.032	117.867	LIVING
MB-6229		LumA	1	1	-	2.03	0.1	DECEASED
MB-6230		LumA	2		-	5.042	74.8	DECEASED
MB-6232		LumA	2	2	-	5.06	85	DECEASED
MB-6238		LumA	2		-	3.058	172.967	DECEASED
MB-6253		LumA	1		-	2.022	194.367	LIVING
MB-6256		LumA	1		-	2.028	127.833	DECEASED
MB-6263		LumA	2		-	5.048	75.8667	LIVING
MB-6271		LumA	2		-	3.05	157.733	LIVING
MB-6273		LumA	2		-	4.032	189.433	LIVING
MB-6283		LumA	3		-	5.05	92.4	DECEASED
MB-6286		LumA	2		-	3.04	49.5333	DECEASED
MB-6297		LumA	2		-	3.06	170.867	LIVING
MB-6308		LumA	2		-	5.046	151.933	DECEASED
MB-6328		LumA	1		-	2.06	126.667	LIVING
MB-7001		LumA	2		+	3.02	102.7	LIVING
MB-7004		LumA	2		-	5.06	50.4667	LIVING
MB-7006		LumA	1		-	3.038	109.933	LIVING
MB-7010		LumA	1		-	2.046	74.0333	LIVING
MB-7013		LumA	1		-	2.036	46.4333	LIVING
MB-7029		LumA	1		-	2.046	76.8667	LIVING
MB-7032		LumA	1		-	2.046	71.4667	LIVING
MB-7034		LumA	2		-	3.086	75.1	LIVING
MB-7037		LumA	1		-	2.03	86.4	LIVING
MB-7040		LumA	2		-	4.044	71.8333	LIVING
MB-7041		LumA			-	1.05	101.967	DECEASED
MB-7053		LumA	3		-	4.029	122.133	LIVING
MB-7056		LumA	2		-	5.042	117	LIVING
MB-7060		LumA	1		-	4.1	112.667	DECEASED
MB-7062		LumA	1		-	3.032	95.8667	LIVING
MB-7063		LumA	3		-	4.04	86.6	LIVING
MB-7076		LumA	2		-	3.044	142.667	DECEASED
MB-7077		LumA	2		-	5.034	101.267	LIVING
MB-7080		LumA	1		-	2.034	91.2333	LIVING
MB-7091		LumA	1		-	4.036	110.267	LIVING
MB-7093		LumA	1		-	3.0338	125.833	DECEASED
MB-7095		LumA	1		-	2.05	115.633	LIVING
MB-7096		LumA	2		-	4.025	124	LIVING
MB-7101		LumA	2		-	3.031	124.267	LIVING
MB-7106		LumA	1		-	4.058	37.5	DECEASED
MB-7107		LumA	3		-	5.06	56.9333	DECEASED
MB-7113		LumA	1		-	2.02	136.7	DECEASED
MB-7118		LumA	2		-	3.04	140.567	LIVING
MB-7123		LumA	1		-	2.072	137.667	LIVING
MB-7124		LumA	2		-	4.04	139.6	LIVING
MB-7128		LumA	2		+	3.042	60.2667	DECEASED
MB-7137		LumA			-	2.042	179.8	LIVING
MB-7141		LumA	2		-	3.0236	138.567	LIVING
MB-7148		LumA	3		-	6.26	19	DECEASED
MB-7162		LumA	1		-	2.0276	140.2	LIVING
MB-7163		LumA	2		-	5.06	52.6333	DECEASED
MB-7164		LumA	1		-	3.0314	211.4	LIVING
MB-7168		LumA	3		-	4.05	150.5	LIVING
MB-7170		LumA	2		-	3.04	155.4	LIVING
MB-7173		LumA	2		-	3.0432	63.5333	DECEASED
MB-7176		LumA	2		-	4.057	194.4	DECEASED
MB-7185		LumA	2		-	5.0324	125.033	DECEASED
MB-7195		LumA	2		-	3.05	80.4333	DECEASED
MB-7212		LumA	3		-	4.0286	52.5	DECEASED
MB-7217		LumA			-	1.02	90.4	DECEASED
MB-7218		LumA	1		-	3.0252	165.433	LIVING
MB-7219		LumA	1		-	3.025	165.2	LIVING
MB-7229		LumA	3		-	5.058	111.6	DECEASED
MB-7230		LumA	2		-	3.03	182.6	LIVING
MB-7231		LumA			-	1.076	199.033	DECEASED
MB-7232		LumA	2		-	3.00424	177.6	LIVING
MB-7235		LumA	2		-	4.04	170.8	LIVING
MB-7243		LumA	1		-	2.034	148.8	DECEASED
MB-7244		LumA	1		-	3.024	184.167	LIVING
MB-7254		LumA	2		-	4.046	192.2	LIVING
MB-7268		LumA	3		-	5.1	227.467	LIVING
MB-7276		LumA	1		-	4.04	185.333	LIVING
MB-7277		LumA	2		-	4.06	187.033	LIVING
MB-7278		LumA	2		-	4.03	241.3	DECEASED
MB-7280		LumA	2		-	5.08	195.533	LIVING
MB-7284		LumA	3		-	5.03	203	DECEASED
MB-7293		LumA	3		-	5.09	199.233	LIVING
MB-7295		LumA	3		-	5.05	196.867	LIVING
MB-0035		Her2	2	2	-	3.056	36.2667	DECEASED
MB-0079		Her2	3	2	-	6.08	28.5	DECEASED
MB-0113		Her2	3	2	+	5.034	43.1667	LIVING
MB-0148		Her2	3	1	+	4.038	1.76667	LIVING
MB-0152		Her2	3	1	+	4.024	63.0333	LIVING
MB-0188		Her2	2	2	-	4.09	31.3	DECEASED
MB-0221		Her2	3	2	-	6.04	20.2	DECEASED
MB-0230		Her2		0	+	1.07	200.333	LIVING
MB-0249		Her2	3	1	-	4.022	188.333	LIVING
MB-0262		Her2	3	2	-	4.052	145.3	DECEASED
MB-0264		Her2	3		-	5.062	43.1	DECEASED
MB-0292		Her2	3	2	-	5.11	49.4333	DECEASED
MB-0314		Her2	3	2	+	6.1	4.43333	DECEASED
MB-0361		Her2	3	2	+	6.048	15.0667	DECEASED
MB-0378		Her2	3	2	+	5.056	97.3	DECEASED
MB-0381		Her2	3	2	+	4.042	130.2	LIVING
MB-0395		Her2	3	2	+	5.1	29	DECEASED
MB-0417		Her2	2	2	-	4.08	6.26667	DECEASED
MB-0418		Her2	3	2	-	5.062	102.067	LIVING
MB-0421		Her2	3	2	+	4.048	92.8667	DECEASED
MB-0436		Her2	3	1	-	4.026	75.5	DECEASED
MB-0438		Her2	3	2	+	5.05	135.167	LIVING
MB-0453		Her2	3	3	-	6.2	43.1333	DECEASED
MB-0467		Her2	3	1	+	4.026	105.6	DECEASED
MB-0479		Her2	3	2	+	4.044	132.767	LIVING
MB-0484		Her2	3	2	+	5.044	82.6333	LIVING
MB-0506		Her2	3	2	-	5.042	45.8	DECEASED
MB-0552		Her2	3	2	+	6.058	68.0667	DECEASED
MB-0593		Her2	2	3	+	5.18	34.6667	DECEASED
MB-0643		Her2	3	3	+	6.12	19.7333	DECEASED
MB-0652		Her2	3	2	+	5.042	96.2333	DECEASED
MB-0653		Her2	3	2	-	5.056	24.8	DECEASED
MB-0660		Her2	3	1	-	6.32	18.9333	DECEASED
MB-0663		Her2	3	1	+	4.032	55.3667	LIVING
MB-2517		Her2	3	1	+	4.03	268.433	DECEASED
MB-2632		Her2	3	2	+	5.03	19.1	DECEASED
MB-2742		Her2	3	2	+	5.03	24.9	DECEASED
MB-2792		Her2	2	2	-	4.07	110.767	DECEASED
MB-2834		Her2	2	1	-	4.018	153.833	DECEASED
MB-2847		Her2	3	3	+	6.07	39.5333	DECEASED
MB-2922		Her2	3	3	-	6.05	14.4	DECEASED
MB-2923		Her2	3	3	+	6.074	14.1	DECEASED
MB-2929		Her2	2	2	-	4.04	262.867	DECEASED
MB-2964		Her2	3	3	-	6.06	9.6	DECEASED
MB-3025		Her2	3	2	+	5.026	256	LIVING
MB-3031		Her2	3	2	+	5.042	35.6333	DECEASED
MB-3329		Her2	3	1	+	4.04	37.9667	DECEASED
MB-3355		Her2	3	3	+	6.054	109	LIVING
MB-3386		Her2	3	2	+	5.07	55.6333	DECEASED
MB-3435		Her2	3	2	+	5.06	25.4333	DECEASED
MB-3466		Her2	3	1	-	4.03	234.133	DECEASED
MB-3470		Her2	3	2	+	5.11	62.5333	DECEASED
MB-3488		Her2	3	2	+	4.1	27.4667	DECEASED
MB-3497		Her2	3	3	+	6.062	15.5	DECEASED
MB-3528		Her2	3	1	+	4.05	113.667	LIVING
MB-3530		Her2	2	2	-	4.052	112.967	DECEASED
MB-3576		Her2	3	1	-	4.074	24.8667	DECEASED
MB-3606		Her2	3	1	+	4.08	110.633	LIVING
MB-3866		Her2	3	1	+	4.024	225.5	LIVING
MB-3978		Her2	3	1	+	4.026	100.867	DECEASED
MB-4003		Her2	2	1	-	3.04	106.567	DECEASED
MB-4010		Her2	3	2	-	4.05	11.7	DECEASED
MB-4012		Her2		2	+	3.05	277.367	DECEASED
MB-4015		Her2	2		-	3.06	11.3	DECEASED
MB-4046		Her2	2	1	-	3.026	298.033	DECEASED
MB-4079		Her2	3	2	-	4.044	351	DECEASED
MB-4098		Her2			-	2.1	176.367	LIVING
MB-4119		Her2	2	2	-	4.04	67.8	DECEASED
MB-4127		Her2	3	3	+	6.08	258.167	DECEASED
MB-4141		Her2	3		-	4.03	147.833	DECEASED
MB-4145		Her2		1	-	1.04	217.633	DECEASED
MB-4171		Her2	3	2	-	4.086	184.7	DECEASED
MB-4189		Her2			-	2	355.2	DECEASED
MB-4222		Her2	1	2	-	2.08	55.2333	DECEASED
MB-4236		Her2	3	2	-	5.036	203.7	DECEASED
MB-4270		Her2	2	2	+	5.036	98.7	DECEASED
MB-4276		Her2	2	2	+	4.07	132.2	DECEASED
MB-4278		Her2	3	2	-	4.06	244.2	DECEASED
MB-4281		Her2	3	2	-	5.046	260.033	DECEASED
MB-4289		Her2	1	1	+	2.04	96.8333	DECEASED
MB-4300		Her2	3	2	-	5.06	189.033	LIVING
MB-4317		Her2	2	2	+	3.1	177.9	LIVING
MB-4324		Her2	3	2	-	6.1	87.2333	DECEASED
MB-4331		Her2	3	2	-	5.04	235.567	DECEASED
MB-4341		Her2	3	2	+	6.08	33.7	DECEASED
MB-4343		Her2	3	2	-	4.05	198.6	DECEASED
MB-4348		Her2	3	2	+	6.08	226.2	DECEASED
MB-4350		Her2	3	2	+	5.03	31.0667	DECEASED
MB-4351		Her2	3	1	-	4.04	68.1333	DECEASED
MB-4354		Her2	2		-	4.07	15.3667	DECEASED
MB-4360		Her2	3	3	+	4.016	11.8667	DECEASED
MB-4395		Her2	3		-	4.06	139.6	DECEASED
MB-4434		Her2	3	2	-	5.05	148.1	DECEASED
MB-4548		Her2	3	2	+	5.002	322.833	LIVING
MB-4626		Her2	3	1	+	4.03	143	DECEASED
MB-4640		Her2	3	2	-	4.05	200.6	LIVING
MB-4724		Her2	3	1	+	4.04	146.067	LIVING
MB-4725		Her2	3	2	+	5.052	98.7667	DECEASED
MB-4731		Her2	3		+	5.12	44.8667	DECEASED
MB-4745		Her2	3	2	+	5.074	42.6667	DECEASED
MB-4763		Her2	3	2	+	5.06	102.1	LIVING
MB-4770		Her2	3	1	+	4.026	152.067	DECEASED
MB-4823		Her2	2	1	+	3.002	282.3	DECEASED
MB-4836		Her2	3		-	4.032	23.4333	DECEASED
MB-4879		Her2	3	1	+	4.036	79.9667	DECEASED
MB-4886		Her2	3	2	+	5.09	48.1667	DECEASED
MB-4928		Her2	3	2	-	5.044	220.033	LIVING
MB-4929		Her2	3	2	+	6.052	40	DECEASED
MB-4935		Her2	3	2	+	5.046	194.2	LIVING
MB-4982		Her2	3		-	6.034	19.1667	DECEASED
MB-4993		Her2	3	2	-	6.1	75.2333	DECEASED
MB-5004		Her2	3	2	-	5.074	216.733	LIVING
MB-5008		Her2	3	3	-	5.12	223.3	LIVING
MB-5022		Her2	3	2	+	5.062	118.6	DECEASED
MB-5063		Her2	3	2	+	5.04	215.167	LIVING
MB-5072		Her2	3	2	-	5.06	50.2333	DECEASED
MB-5093		Her2	2	2	-	3.06	142.433	DECEASED
MB-5120		Her2	3	2	+	5.06	27.8	DECEASED
MB-5148		Her2	3	1	-	4.04	245.233	DECEASED
MB-5172		Her2	3	3	+	6.08	184.267	LIVING
MB-5174		Her2			+	1.03	151.2	DECEASED
MB-5213		Her2	3	3	-	6.05	43.4	DECEASED
MB-5231		Her2		2	+	3.05	16.5667	DECEASED
MB-5259		Her2	3	2	+	5.07	46.1667	DECEASED
MB-5275		Her2	2		-	3	75.9667	DECEASED
MB-5301		Her2	2	1	-	3.036	241.233	LIVING
MB-5312		Her2	3	3	+	6.12	37.9	DECEASED
MB-5313		Her2		2	-	3.06	46.5333	DECEASED
MB-5315		Her2	3	3	+	6.16	43.0333	DECEASED
MB-5332		Her2	2	2	+	4.036	98.8333	DECEASED
MB-5381		Her2	3	2	+	5.1	201.833	DECEASED
MB-5394		Her2	2	3	+	4.056	193.6	LIVING
MB-5409		Her2	3	2	+	6.044	198.133	LIVING
MB-5411		Her2	3	2	+	5.036	26	DECEASED
MB-5417		Her2	3	3	+	6.12	107.067	LIVING
MB-5441		Her2	3	3	+	4.07	9.7	DECEASED
MB-5446		Her2	3	2	-	5.05	162.833	DECEASED
MB-5483		Her2	2	2	+	5.05	42.4333	DECEASED
MB-5498		Her2	3	1	-	4.03	225.167	LIVING
MB-5511		Her2	3	1	-	4.04	158.967	LIVING
MB-5535		Her2	3	2	+	6.044	120.133	DECEASED
MB-5549		Her2	2	2	+	4.04	88.9333	DECEASED
MB-5593		Her2	3		+	5.07	92.5	DECEASED
MB-6007		Her2	2	2	-	3.05	70.5333	DECEASED
MB-6044		Her2	2		-	3.06	219.1	DECEASED
MB-6047		Her2	2		-	5.03	37.8667	DECEASED
MB-6048		Her2	2		+	3.05	168.2	DECEASED
MB-6085		Her2	2		+	5.052	23.9	LIVING
MB-6100		Her2	2	3	+	4.06	10.0667	DECEASED
MB-6105		Her2	1		+	2.026	192.2	DECEASED
MB-6113		Her2	2	2	+	4.04	124.567	DECEASED
MB-6114		Her2	2		+	5.056	66.8333	LIVING
MB-6116		Her2	2		+	3.06	193.133	LIVING
MB-6131		Her2	2		+	3.122	257.667	LIVING
MB-6146		Her2	3		-	5.012	89.6	DECEASED
MB-6156		Her2	3		+	4.05	58.9333	DECEASED
MB-6182		Her2	3		+	4.042	208.8	LIVING
MB-6184		Her2	3		-	6.1	185.7	DECEASED
MB-6224		Her2	3	2	+	6.02	35.4667	DECEASED
MB-6246		Her2	3		+	5.06	52.9	DECEASED
MB-6314		Her2	2		+	3.028	134.833	LIVING
MB-6318		Her2	3		-	4.07	109.233	DECEASED
MB-6330		Her2	2		+	4.04	140.333	LIVING
MB-6334		Her2	3		+	4.042	128.1	LIVING
MB-6358		Her2	2		+	3.05	37.8667	DECEASED
MB-6359		Her2	2		-	3.044	85.0333	DECEASED
MB-7018		Her2	2		-	4.08	86.5333	DECEASED
MB-7027		Her2	3		+	6.03	36.9667	DECEASED
MB-7035		Her2	3		+	6.1	32.0667	DECEASED
MB-7045		Her2	2		-	3.04	94.9333	DECEASED
MB-7046		Her2	2		+	3.046	146.4	DECEASED
MB-7048		Her2	2		-	3.028	88.4667	LIVING
MB-7050		Her2	2		+	4.045	65.1333	DECEASED
MB-7051		Her2	2		-	3.04	85.9333	DECEASED
MB-7059		Her2	3		+	6.048	119.333	LIVING
MB-7066		Her2	3		-	5.037	89.7667	LIVING
MB-7067		Her2	2		+	3.031	105	LIVING
MB-7068		Her2	3		+	4.052	98.4667	LIVING
MB-7069		Her2	3		+	4.043	114.6	LIVING
MB-7070		Her2	3		-	5.004	108.067	LIVING
MB-7071		Her2	3		-	4.036	102.067	LIVING
MB-7082		Her2	3		+	5.04	98.2667	LIVING
MB-7088		Her2	3		+	5.05	123.533	LIVING
MB-7092		Her2	1		-	2.04	122.4	LIVING
MB-7115		Her2	3		+	4.14	141.733	DECEASED
MB-7135		Her2	3		+	6.052	26.7333	DECEASED
MB-7143		Her2	3		+	4.068	186.367	LIVING
MB-7152		Her2	3		-	4.036	195.8	DECEASED
MB-7153		Her2	2		-	3.05	142.8	LIVING
MB-7160		Her2	3		-	4.046	148.067	LIVING
MB-7167		Her2	2		-	3.17	141.033	LIVING
MB-7182		Her2	3		-	4.054	49.4667	DECEASED
MB-7196		Her2	3		-	6.15	107.1	DECEASED
MB-7207		Her2			+	2.06	55.7333	DECEASED
MB-7233		Her2	2		-	3.0426	222.033	DECEASED
MB-7238		Her2	3		-	4.054	23.2667	DECEASED
MB-7250		Her2	3		+	4.0354	51	DECEASED
MB-7251		Her2	3		+	6.03094	21.5667	DECEASED
MB-7252		Her2	3		-	6.07	35.7	DECEASED
MB-7256		Her2	2		+	5.08	34.7	DECEASED
MB-7260		Her2	3		+	6.0483	31.1667	LIVING
MB-7262		Her2	3		-	5.08	104.033	DECEASED
MB-7273		Her2	3		+	5.04	208.2	LIVING
MB-7275		Her2	3		+	5.04	44.4	DECEASED
MB-7279		Her2	2		-	4.1	21.3	DECEASED
MB-7281		Her2	3		+	5.032	49.5333	DECEASED
MB-0000		claudin-low	3	2	-	6.044	140.5	LIVING
MB-0022		claudin-low	2	2	-	4.058	99.5333	DECEASED
MB-0045		claudin-low	3	2	-	5.038	164.9	LIVING
MB-0048		claudin-low	2	2	+	4.05	103.833	LIVING
MB-0081		claudin-low	2	2	-	3.048	69.5	LIVING
MB-0108		claudin-low	3	1	-	4.036	42.7	DECEASED
MB-0110		claudin-low		0	-	2.14	157.5	LIVING
MB-0128		claudin-low	2	1	-	3.028	137.8	LIVING
MB-0153		claudin-low			-	1.056	148.567	LIVING
MB-0155		claudin-low	1	1	-	2.018	59.8	LIVING
MB-0156		claudin-low	1	0	-	2.004	2.86667	LIVING
MB-0157		claudin-low	3	2	-	4.06	114.767	LIVING
MB-0164		claudin-low	3	2	-	4.032	10.8333	LIVING
MB-0168		claudin-low	3	1	-	4.034	122.767	LIVING
MB-0179		claudin-low	3	3	-	6.068	17.9333	DECEASED
MB-0192		claudin-low	1	1	-	2.026	144.633	LIVING
MB-0206		claudin-low	3	2	-	5.07	141.167	LIVING
MB-0209		claudin-low	2	1	-	3.006	82.3667	LIVING
MB-0210		claudin-low	2	3	-	5.01	144.933	LIVING
MB-0211		claudin-low	3		-	6.08	44.8	DECEASED
MB-0220		claudin-low	3	2	-	6.04	39.8333	DECEASED
MB-0222		claudin-low		2	-	2.04	212.7	LIVING
MB-0238		claudin-low	3	2	-	6.07	193.167	LIVING
MB-0241		claudin-low	3	2	-	4.058	73.1333	DECEASED
MB-0265		claudin-low	2	2	-	4.042	189.133	LIVING
MB-0269		claudin-low	3	2	-	5.052	22.2333	LIVING
MB-0275		claudin-low	1	1	-	2.018	186.1	LIVING
MB-0279		claudin-low	1	2	-	2.042	168.333	DECEASED
MB-0281		claudin-low		0	-	1	72.8	LIVING
MB-0282		claudin-low	3	2	-	6.036	194.233	LIVING
MB-0284		claudin-low			-	1	0	LIVING
MB-0285		claudin-low	2	2	-	5.056	3.36667	LIVING
MB-0286		claudin-low	3	2	-	4.046	192.6	LIVING
MB-0289		claudin-low	3	2	-	4.04	71.6	DECEASED
MB-0293		claudin-low	1	1	-	2.026	64.3667	LIVING
MB-0303		claudin-low	3	1	-	4.022	60.1333	LIVING
MB-0307		claudin-low	3	2	+	6.02	177.333	LIVING
MB-0333		claudin-low			-	1	26.5667	DECEASED
MB-0347		claudin-low	3	1	-	4.08	205.567	DECEASED
MB-0352		claudin-low	3	1	-	4.026	55.2	DECEASED
MB-0354		claudin-low	3	2	-	5.034	11.6	DECEASED
MB-0365		claudin-low	2	1	+	3.03	87.2333	DECEASED
MB-0367		claudin-low	2	1	-	3.018	142.433	LIVING
MB-0390		claudin-low	3	2	+	6.034	72.2	DECEASED
MB-0391		claudin-low	3	3	+	6.1	142.467	LIVING
MB-0393		claudin-low	3	3	-	6.106	20.8333	DECEASED
MB-0400		claudin-low	3	1	-	4.032	22.4667	DECEASED
MB-0401		claudin-low	3	1	-	4.04	26.2667	DECEASED
MB-0402		claudin-low	1	1	-	2.022	99.7333	LIVING
MB-0403		claudin-low		1	-	2	141	LIVING
MB-0414		claudin-low	3	2	-	4.042	76.6333	LIVING
MB-0420		claudin-low	3	1	-	4.032	76.7333	LIVING
MB-0423		claudin-low	2	2	-	3.07	138.933	LIVING
MB-0424		claudin-low	3	3	-	6.12	9.83333	DECEASED
MB-0432		claudin-low	1	2	-	2.028	105.8	LIVING
MB-0435		claudin-low	2	1	-	3.008	110.533	LIVING
MB-0442		claudin-low	2	2	-	4.034	103.467	DECEASED
MB-0443		claudin-low	2	2	-	3.052	45.0333	LIVING
MB-0446		claudin-low	3	2	-	4.048	72.2667	LIVING
MB-0460		claudin-low	2	2	-	3.044	114	DECEASED
MB-0462		claudin-low	3	1	+	4.032	132.767	LIVING
MB-0470		claudin-low	1	1	-	2.03	88.2333	LIVING
MB-0476		claudin-low	3	2	-	4.05	130.433	LIVING
MB-0478		claudin-low	2	2	-	4.046	132.3	LIVING
MB-0489		claudin-low	3	1	-	4.02	90.5667	LIVING
MB-0494		claudin-low	3	3	-	6.08	36.6333	DECEASED
MB-0495		claudin-low	3	2	-	6.038	71.8	DECEASED
MB-0499		claudin-low	2	1	-	3.008	131.9	LIVING
MB-0502		claudin-low	3	2	-	6.06	82.1	LIVING
MB-0519		claudin-low	3	3	-	6.13	110.967	LIVING
MB-0527		claudin-low	2	2	-	4.038	109.833	DECEASED
MB-0534		claudin-low	3	2	-	5.034	124.1	LIVING
MB-0537		claudin-low	1	2	-	3.028	113.567	LIVING
MB-0540		claudin-low	1	1	-	2.024	194.533	LIVING
MB-0573		claudin-low	2	0	-	3.13	163.2	DECEASED
MB-0608		claudin-low	3	2	-	6.05	63.9667	DECEASED
MB-0613		claudin-low	2	3	-	3.12	48.8	LIVING
MB-0617		claudin-low	1	2	-	2.08	92.8333	DECEASED
MB-0620		claudin-low	3	2	-	5.028	112.8	LIVING
MB-0627		claudin-low	3		-	5.04	0.766667	LIVING
MB-0634		claudin-low	2		-	4.01	17.7667	LIVING
MB-0635		claudin-low	3	1	-	4.028	88	LIVING
MB-0641		claudin-low	2	2	-	4.028	102.567	LIVING
MB-0644		claudin-low	2	3	-	5.06	93.3	LIVING
MB-0656		claudin-low	3	3	+	4.2	19.0333	DECEASED
MB-0657		claudin-low	2	2	-	3.2	30.4333	LIVING
MB-0876		claudin-low		0	-	1	176.433	LIVING
MB-0885		claudin-low			-	2	69.9333	DECEASED
MB-0893		claudin-low	3	2	-	5.056	175.633	LIVING
MB-0906		claudin-low	3	2	-	4.056	63.8667	DECEASED
MB-0907		claudin-low		1	+	2.074	119.967	DECEASED
MB-2556		claudin-low	2	2	-	4.04	220.9	DECEASED
MB-2616		claudin-low	2	1	-	3.036	219.167	DECEASED
MB-2643		claudin-low	2	1	-	3.006	52.9667	DECEASED
MB-2724		claudin-low	3	1	-	4.016	108.067	DECEASED
MB-2758		claudin-low	3	3	+	6.09	35	DECEASED
MB-2764		claudin-low	2	2	-	4.03	270.133	DECEASED
MB-2765		claudin-low	3	1	-	4.034	227.867	DECEASED
MB-2795		claudin-low	2	1	-	3.024	272.1	LIVING
MB-2796		claudin-low	3	2	-	5.04	87.7	DECEASED
MB-2821		claudin-low		1	-	1.032	136.067	DECEASED
MB-2823		claudin-low	3	1	+	4.022	269.9	LIVING
MB-2833		claudin-low	3	2	-	5.046	259.767	LIVING
MB-2845		claudin-low	2	1	-	3.028	264.767	LIVING
MB-2850		claudin-low	3	3	-	6.062	9.43333	DECEASED
MB-2857		claudin-low	3	2	-	5.044	250.667	LIVING
MB-2895		claudin-low	3	1	+	4.03	196.567	DECEASED
MB-2896		claudin-low	2	1	-	3.026	237.367	DECEASED
MB-2904		claudin-low	3	2	-	5.05	125.6	DECEASED
MB-2957		claudin-low	3	2	-	5.06	262.133	LIVING
MB-2963		claudin-low	2	3	-	5.02	227.833	DECEASED
MB-2993		claudin-low	3	1	-	4.04	187.033	LIVING
MB-3001		claudin-low	3	2	-	5.024	263.233	LIVING
MB-3006		claudin-low	2	3	-	5.04	15.7	DECEASED
MB-3013		claudin-low	1	2	-	3.046	238.367	LIVING
MB-3062		claudin-low	3	1	-	4.034	146.367	LIVING
MB-3067		claudin-low	3	2	-	5.036	259.533	LIVING
MB-3292		claudin-low	3	1	-	4.036	217.767	LIVING
MB-3367		claudin-low	3	1	-	4.046	179.433	LIVING
MB-3383		claudin-low	3	3	-	6.056	23.2	DECEASED
MB-3459		claudin-low	2	1	-	3.04	241.4	LIVING
MB-3476		claudin-low	3	1	-	4.034	159.067	DECEASED
MB-3479		claudin-low	3	2	-	5.044	231.667	LIVING
MB-3567		claudin-low	3	2	-	4.05	236.033	LIVING
MB-3582		claudin-low		1	-	1.12	229.367	DECEASED
MB-3702		claudin-low	3	2	-	5.011	230.467	LIVING
MB-3707		claudin-low	3	2	-	5.05	228.767	DECEASED
MB-3752		claudin-low	3	1	-	4.03	75.3333	DECEASED
MB-3865		claudin-low	1	1	-	2.03	199.967	LIVING
MB-4005		claudin-low	2	1	-	3.036	188.367	LIVING
MB-4416		claudin-low	3	2	-	5.05	241.6	DECEASED
MB-4622		claudin-low	3	2	-	5.1	282.833	DECEASED
MB-4696		claudin-low	3		-	4.09	255.267	LIVING
MB-4711		claudin-low	3	3	+	6.198	31.4667	DECEASED
MB-4733		claudin-low	3	2	-	6.036	19.7333	DECEASED
MB-4859		claudin-low	2	1	-	3.034	157.8	DECEASED
MB-4865		claudin-low	3	2	-	4.07	229.9	LIVING
MB-4876		claudin-low	2	2	-	3.056	150.6	DECEASED
MB-4888		claudin-low	3	1	-	4.032	230.5	LIVING
MB-4893		claudin-low	3	2	-	5.04	176.7	LIVING
MB-4904		claudin-low	3	3	-	5	129.233	DECEASED
MB-4931		claudin-low	3	2	-	4.06	30.3667	DECEASED
MB-4942		claudin-low	3	2	-	4.054	124.133	DECEASED
MB-5017		claudin-low	3	2	-	6.028	144.933	LIVING
MB-5041		claudin-low	3	1	-	4.04	173.933	LIVING
MB-5052		claudin-low	3	2	-	5.07	34.5667	DECEASED
MB-5065		claudin-low	3	1	-	4.032	184.8	LIVING
MB-5073		claudin-low		2	-	3.1	194.167	DECEASED
MB-5100		claudin-low	3	2	-	6.04	19.9	DECEASED
MB-5162		claudin-low	2	1	-	3.03	164.333	LIVING
MB-5175		claudin-low			-	2.036	194.7	DECEASED
MB-5176		claudin-low	2	1	-	3.03	112.633	DECEASED
MB-5177		claudin-low	3		-	5	65.2333	DECEASED
MB-5222		claudin-low	3	1	-	4.03	111.833	DECEASED
MB-5223		claudin-low	2	2	-	4.044	144.667	DECEASED
MB-5255		claudin-low	3	1	-	4.03	53.5667	LIVING
MB-5272		claudin-low	3	1	-	4.04	201.933	DECEASED
MB-5296		claudin-low	3	3	+	6.08	13.8	DECEASED
MB-5311		claudin-low	2	2	-	3.054	57.6667	DECEASED
MB-5323		claudin-low	3	1	-	4.03	226.067	LIVING
MB-5325		claudin-low	3		-	5.16	204.233	LIVING
MB-5348		claudin-low	3	2	-	5.03	169.667	LIVING
MB-5350		claudin-low	3	2	-	5.05	53.6333	DECEASED
MB-5392		claudin-low	3	1	-	4.028	237.267	LIVING
MB-5405		claudin-low	3	2	-	5.05	117.6	LIVING
MB-5408		claudin-low	2	1	-	3.032	101.4	LIVING
MB-5440		claudin-low	3	2	-	5.036	196.633	LIVING
MB-5450		claudin-low	3	1	-	4.024	190.2	LIVING
MB-5474		claudin-low	3	2	+	5.07	226.7	LIVING
MB-5527		claudin-low	2	2	+	5.022	180.567	LIVING
MB-5531		claudin-low	2	1	-	3.03	183.967	LIVING
MB-5534		claudin-low	2	3	-	5.05	79.1	DECEASED
MB-5548		claudin-low	3		-	4.1	25.3333	LIVING
MB-5565		claudin-low	3	2	-	5.06	194.1	DECEASED
MB-5572		claudin-low	3	1	-	4.03	178.633	LIVING
MB-5577		claudin-low	3	3	-	6.12	55.4	DECEASED
MB-5588		claudin-low	3	2	-	5.036	81.1333	DECEASED
MB-5616		claudin-low	3	2	-	6.04	180.633	LIVING
MB-5633		claudin-low	3	3	-	6.06	35.0333	DECEASED
MB-5651		claudin-low	3	2	-	5.052	21	DECEASED
MB-6036		claudin-low	3		+	4.04	287.933	LIVING
MB-6052		claudin-low	3		-	4.03	255.367	LIVING
MB-6055		claudin-low	3		-	5.05	200.433	LIVING
MB-6144		claudin-low	2		-	3.04	254.933	LIVING
MB-6147		claudin-low	1		-	2.03	238.067	DECEASED
MB-6187		claudin-low	3		-	4.158	37.7667	DECEASED
MB-6188		claudin-low	3		-	6.056	23.7667	LIVING
MB-6228		claudin-low	3		-	5.04	200.1	LIVING
MB-6272		claudin-low	3		-	5	22.4	DECEASED
MB-6305		claudin-low	3		-	5.06	89.5333	DECEASED
MB-7008		claudin-low	3		-	4.048	50.9	DECEASED
MB-7017		claudin-low	3		-	5.054	135.333	LIVING
MB-7023		claudin-low	3		-	5.08	27.9667	DECEASED
MB-7025		claudin-low	3		-	4.026	80.2333	LIVING
MB-7043		claudin-low	3		-	4.036	91.5333	LIVING
MB-7044		claudin-low	2		-	3.03	86.8333	LIVING
MB-7052		claudin-low	3		-	4.0358	106.133	LIVING
MB-7054		claudin-low	3		-	5.0256	30.4333	DECEASED
MB-7078		claudin-low	3		-	4.1	4.16667	DECEASED
MB-7079		claudin-low	2		-	4.06	91.0667	LIVING
MB-7081		claudin-low	3		-	4.056	140.233	LIVING
MB-7089		claudin-low	3		-	5.036	118.9	LIVING
MB-7104		claudin-low	3		-	5.038	122.833	DECEASED
MB-7121		claudin-low	3		-	6.076	88.8333	DECEASED
MB-7158		claudin-low	3		-	6.058	46.4333	DECEASED
MB-7201		claudin-low	2		-	3.032	163.433	LIVING
MB-7215		claudin-low	2		-	4.031	208.967	DECEASED
MB-7285		claudin-low	2		-	4.04	109	DECEASED
MB-7291		claudin-low	3		+	6.1	6.83333	DECEASED
MB-0100		Basal	3	2	-	4.078	8.06667	DECEASED
MB-0115		Basal	3	2	-	4.05	66.7333	DECEASED
MB-0149		Basal	3	2	-	4.078	51.7	DECEASED
MB-0150		Basal	2	2	-	3.04	111.2	LIVING
MB-0158		Basal	3	2	-	4.044	192.3	LIVING
MB-0159		Basal		0	+	2.046	75.3	LIVING
MB-0163		Basal	3		-	5.054	98.1	DECEASED
MB-0191		Basal	3	2	-	4.05	15.3	DECEASED
MB-0201		Basal	3	1	+	4.04	125.7	LIVING
MB-0214		Basal	3	2	-	4.054	146.9	LIVING
MB-0259		Basal	3	3	-	6	11.8667	DECEASED
MB-0278		Basal	3	3	-	5.106	5.83333	DECEASED
MB-0299		Basal		0	-	1.05	188.133	LIVING
MB-0316		Basal	3	2	-	4.06	182.9	LIVING
MB-0340		Basal	3	2	-	5.032	164.733	LIVING
MB-0350		Basal	3	2	-	5.16	46.0667	DECEASED
MB-0372		Basal	3	1	-	4.036	62.7667	DECEASED
MB-0396		Basal	3	2	-	4.054	60.6667	LIVING
MB-0464		Basal	3	3	-	6.026	39.3	DECEASED
MB-0481		Basal	3	1	-	4.038	36.4	DECEASED
MB-0488		Basal	1	2	-	2.05	112.933	LIVING
MB-0509		Basal	3	1	-	4.022	115.3	LIVING
MB-0516		Basal	3	1	-	4.03	114.467	LIVING
MB-0525		Basal	3	2	-	4.05	65.8667	LIVING
MB-0539		Basal		0	+	1.04	85.5	DECEASED
MB-0543		Basal	3	2	-	5.054	154.767	LIVING
MB-0581		Basal	3	2	-	6.052	7.86667	DECEASED
MB-0582		Basal	3	2	-	4.06	15.5333	DECEASED
MB-0639		Basal	3	1	-	4.036	75.4	LIVING
MB-0664		Basal	3	3	-	6.168	11.0667	DECEASED
MB-0869		Basal	3	2	-	4.058	112.4	DECEASED
MB-0874		Basal	3	2	-	4.078	16.6	DECEASED
MB-0901		Basal	3	2	-	5.066	136.167	LIVING
MB-2645		Basal	3	3	-	6.054	44.7667	DECEASED
MB-2718		Basal	2	2	-	4.04	278.267	LIVING
MB-2753		Basal	3	2	-	5.074	274.4	LIVING
MB-2827		Basal	3	2	-	5.022	235.667	LIVING
MB-2842		Basal	3	2	-	5.054	19.7333	DECEASED
MB-2846		Basal	2	1	-	3.01	149.7	DECEASED
MB-2849		Basal	3	1	-	4.052	43.2	DECEASED
MB-2912		Basal	3	3	-	6.04	267.4	LIVING
MB-2917		Basal	3	2	-	5.06	31.9333	DECEASED
MB-3046		Basal	3	1	-	4.07	73.8333	DECEASED
MB-3057		Basal	3	2	-	5.086	32.0333	DECEASED
MB-3058		Basal	3	2	-	5.08	254.267	LIVING
MB-3063		Basal	3	3	-	6.04	28.5667	DECEASED
MB-3123		Basal	3	3	-	6.044	167.433	LIVING
MB-3153		Basal	3	2	-	5.032	227.933	LIVING
MB-3165		Basal	3	2	-	5.056	221.233	LIVING
MB-3211		Basal	3	1	-	4.026	145.5	LIVING
MB-3218		Basal	3	2	-	5.034	248.767	LIVING
MB-3277		Basal	3	2	-	5.06	32.9333	DECEASED
MB-3297		Basal	3	2	-	5.05	236.067	LIVING
MB-3363		Basal	3	1	-	4.04	10.8667	DECEASED
MB-3396		Basal	3	2	-	5.05	226.733	LIVING
MB-3453		Basal	3	2	-	5.07	32.8333	DECEASED
MB-3502		Basal	3	2	-	5.054	229.333	LIVING
MB-3706		Basal	3	1	-	4.036	38.8	DECEASED
MB-4146		Basal	3	2	-	6.04	15.6333	DECEASED
MB-4235		Basal	2	1	-	3.04	335.733	DECEASED
MB-4254		Basal	3		-	4.06	178.4	LIVING
MB-4303		Basal	3	1	-	4.03	89.0333	DECEASED
MB-4332		Basal	3	1	-	4.04	307.933	LIVING
MB-4407		Basal	3	1	-	4.02	83.3667	DECEASED
MB-4408		Basal	3		-	4.04	206.567	DECEASED
MB-4417		Basal	3	2	-	4.064	16.7	DECEASED
MB-4426		Basal	3	2	-	5.09	170.9	DECEASED
MB-4601		Basal	3	2	+	5.06	56.2667	DECEASED
MB-4621		Basal	3	3	-	6.106	271.867	LIVING
MB-4660		Basal	3	2	-	6.056	39.8667	DECEASED
MB-4663		Basal	3	2	+	4.08	239.333	LIVING
MB-4679		Basal	3	1	-	4.03	292.667	DECEASED
MB-4694		Basal	3	1	-	4.04	198.3	LIVING
MB-4707		Basal	3	2	-	4.054	221.2	LIVING
MB-4714		Basal	3	2	-	6.002	83.6667	DECEASED
MB-4715		Basal	3	2	-	5.09	35.2333	DECEASED
MB-4717		Basal	3	2	-	4.05	42.9	DECEASED
MB-4732		Basal	3	2	-	5.09	149.867	LIVING
MB-4757		Basal	3		-	5.02	27.4	DECEASED
MB-4758		Basal	3		-	4.02	211.933	LIVING
MB-4769		Basal	3	2	-	4.07	21.7	DECEASED
MB-4792		Basal	3	2	-	5.04	40.6333	DECEASED
MB-4793		Basal	3	2	-	4.1	83.3667	DECEASED
MB-4809		Basal	3	1	-	4.028	286.067	LIVING
MB-4880		Basal	3	2	-	4.054	210.967	LIVING
MB-4881		Basal	3		-	4.07	274.2	LIVING
MB-4896		Basal	3	2	+	4.06	64.8667	DECEASED
MB-4911		Basal	3	2	-	5.03	31.4333	DECEASED
MB-4938		Basal	2	2	-	4.05	70.6	DECEASED
MB-4945		Basal	3		-	5.038	20.1333	DECEASED
MB-4974		Basal	3	1	-	4.036	176.1	DECEASED
MB-5054		Basal	3	1	+	4.002	187.7	LIVING
MB-5057		Basal	3	1	-	4.03	56.3333	DECEASED
MB-5070		Basal	3		-	5.06	213.9	LIVING
MB-5076		Basal	3	2	-	5.07	26.8667	DECEASED
MB-5114		Basal	3		+	4.08	15.3667	DECEASED
MB-5115		Basal	3	2	-	5.06	77.4	LIVING
MB-5126		Basal	3		-	5.02	27.3	DECEASED
MB-5135		Basal	3	2	-	4.07	37.3667	DECEASED
MB-5137		Basal	3	2	-	5.05	43.2667	LIVING
MB-5138		Basal	3		-	5.03	37	DECEASED
MB-5173		Basal	3	2	-	4.1	22.1333	DECEASED
MB-5188		Basal	3	2	-	5.05	19.4	DECEASED
MB-5199		Basal	3	1	+	4.03	204.4	LIVING
MB-5205		Basal	3	2	-	5.07	185.3	LIVING
MB-5208		Basal	3	2	-	4.054	151.9	LIVING
MB-5209		Basal	3	2	-	4.12	175.1	DECEASED
MB-5225		Basal	3	2	-	4.06	43.2667	DECEASED
MB-5229		Basal	3	2	+	5.05	33.9667	DECEASED
MB-5232		Basal	2	1	-	3.028	211.2	DECEASED
MB-5236		Basal	3	3	-	5.13	166.667	LIVING
MB-5294		Basal	3	3	-	6.198	195.933	LIVING
MB-5295		Basal	2	2	-	3.05	75.7	DECEASED
MB-5298		Basal	3	2	-	6.046	84.9	DECEASED
MB-5299		Basal	3	2	-	5.08	16.7	DECEASED
MB-5346		Basal	3		-	5.16	194.3	LIVING
MB-5378		Basal	3	3	-	5.09	12.2667	DECEASED
MB-5387		Basal	3	2	-	5.026	45.6333	DECEASED
MB-5390		Basal	3	3	-	6.026	30.9333	DECEASED
MB-5420		Basal	3	1	+	4.04	193.9	LIVING
MB-5421		Basal	3	1	-	4.04	194.567	LIVING
MB-5426		Basal	3	2	+	6.05	34.6333	DECEASED
MB-5427		Basal	2	2	-	3.05	155.733	DECEASED
MB-5442		Basal	3	2	-	5.07	205.8	LIVING
MB-5458		Basal	3	2	+	5.05	183.433	LIVING
MB-5460		Basal	3	1	-	4.01	218.633	LIVING
MB-5465		Basal	3	2	-	4.05	18.8	DECEASED
MB-5468		Basal	3	2	+	5.05	99.3667	LIVING
MB-5470		Basal	1		-	2	42.0667	DECEASED
MB-5482		Basal	3	2	-	5.032	17.6667	DECEASED
MB-5513		Basal	2	2	-	5.058	36.6333	DECEASED
MB-5526		Basal	3	1	-	4.04	151.067	LIVING
MB-5529		Basal	3	2	-	5.07	14.8	DECEASED
MB-5530		Basal	3	2	-	5.05	185.933	LIVING
MB-5547		Basal	3	2	-	5.06	98.5667	LIVING
MB-5551		Basal	3	2	-	4.054	182.233	LIVING
MB-5558		Basal	3	3	+	5.15	25.0333	LIVING
MB-5559		Basal	3	2	-	5.096	18.8333	DECEASED
MB-5560		Basal	2	1	-	3.03	186.6	LIVING
MB-5602		Basal	3		-	6.08	224.433	LIVING
MB-5624		Basal	3		-	5.05	136	LIVING
MB-5625		Basal	3		-	5.08	32.3	DECEASED
MB-5634		Basal	3	2	-	4.06	62.9	DECEASED
MB-5655		Basal	3	2	-	4.05	191.8	LIVING
MB-6058		Basal	2		-	4.036	22.6667	DECEASED
MB-6068		Basal	2		-	3	182.6	DECEASED
MB-6098		Basal	3		-	5.16	10.6333	DECEASED
MB-6122		Basal	2		-	4.07	260.2	LIVING
MB-6152		Basal	2		-	3.034	228.9	LIVING
MB-6157		Basal	3		+	6.07	15.8667	DECEASED
MB-6169		Basal	3		+	4.05	84.7333	DECEASED
MB-6178		Basal	3		-	6.064	33.1333	DECEASED
MB-6223		Basal	3	2	-	5.04	221.933	LIVING
MB-6242		Basal	3		-	6.11	165.433	LIVING
MB-6245		Basal	3		-	4.04	177.633	LIVING
MB-6248		Basal	3		-	5.11	182.833	LIVING
MB-6251		Basal	3	2	-	5.06	14.7	DECEASED
MB-6280		Basal	3		-	5.088	27.8667	DECEASED
MB-6336		Basal	3		-	6.05	17.2	DECEASED
MB-6337		Basal	3		+	6.11	110.867	DECEASED
MB-6363		Basal	3		+	6.05	16.7	DECEASED
MB-7007		Basal	3		-	5.034	58.6	LIVING
MB-7009		Basal	3		-	5.054	54.7667	DECEASED
MB-7012		Basal	3		-	4.04	19.8333	DECEASED
MB-7030		Basal	2		-	4.1	31.3333	DECEASED
MB-7031		Basal	3		-	5.08	85.3667	LIVING
MB-7036		Basal	3		-	5.036	120.433	LIVING
MB-7038		Basal	3		-	5.044	81.0333	LIVING
MB-7039		Basal	2		-	4.124	49.2	DECEASED
MB-7049		Basal	3		-	4.036	102.033	LIVING
MB-7055		Basal	3		-	4.052	9.13333	DECEASED
MB-7073		Basal	3		+	6.04	137.933	DECEASED
MB-7084		Basal	3		+	4.12	116.533	LIVING
MB-7087		Basal	3		-	5.028	5.06667	DECEASED
MB-7090		Basal	3		-	5.034	109.767	LIVING
MB-7111		Basal	3		-	6.1	30.1667	DECEASED
MB-7114		Basal	3		-	4.032	123.267	LIVING
MB-7119		Basal	3		-	5.046	128.367	LIVING
MB-7122		Basal	3		-	5.06	29.9	DECEASED
MB-7145		Basal	3		-	5.05	138.333	LIVING
MB-7151		Basal	3		-	4.042	144.433	LIVING
MB-7154		Basal	3		-	4.0652	108.467	DECEASED
MB-7155		Basal	3		-	5.0344	149.767	LIVING
MB-7159		Basal	3		-	4.068	21.9333	DECEASED
MB-7165		Basal	3		-	5.364	147.167	LIVING
MB-7205		Basal	3		-	5.05	166.033	LIVING
MB-7208		Basal	3		-	6.0622	45.9333	DECEASED
MB-7258		Basal	3		-	6.06	15.0667	DECEASED
MB-7267		Basal	3		-	5.041	195.367	DECEASED
MB-7269		Basal	3		-	5.05	21.1667	DECEASED
MB-7270		Basal	3		-	5.032	175.167	LIVING
MB-0025
MB-0326
MB-0329
[truncated: 510 more rows]

## Sheet: TCGA (Firehose legacy)
Patient ID	Amp-650 status	PAM50 subtype	Ethnicity Category	IHC-HER2	Neoplasm Disease Stage American Joint Committee on Cancer Code	Overall Survival (Months)	Overall Survival Status
TCGA-A8-A07L	Amplification	Luminal B		Negative	Stage IIIA	32.03	LIVING
TCGA-BH-A0AU	Amplification	Luminal B	NOT HISPANIC OR LATINO	Positive	Stage IIA	62.88	LIVING
TCGA-A1-A0SJ	Amplification	Luminal A	NOT HISPANIC OR LATINO	Equivocal	Stage IIIA	13.67	LIVING
TCGA-AO-A0J2	Amplification	HER2-enriched	NOT HISPANIC OR LATINO	Equivocal	Stage IA	32.75	LIVING
TCGA-E2-A152	Amplification	HER2-enriched	NOT HISPANIC OR LATINO	Positive	Stage I	69.91	LIVING
TCGA-A2-A04U	Amplification	Basal-like	NOT HISPANIC OR LATINO	Negative	Stage IIA	87.19	LIVING
TCGA-AQ-A54N	Amplification		HISPANIC OR LATINO	Equivocal	Stage IIA	2.56	LIVING
TCGA-D8-A1XL	Amplification		NOT HISPANIC OR LATINO	Equivocal	Stage IIB	19.91	LIVING
TCGA-E2-A1LG	Amplification		NOT HISPANIC OR LATINO	Equivocal	Stage IIA	50.03	LIVING
TCGA-E9-A247	Amplification		NOT HISPANIC OR LATINO		Stage IA	38.96	LIVING
TCGA-EW-A6SD	Amplification		HISPANIC OR LATINO		Stage IIB	33.18	LIVING
TCGA-LL-A5YM	Amplification		NOT HISPANIC OR LATINO	Equivocal	Stage IIIB	15.31	LIVING
TCGA-A2-A0T3	Gain	Luminal B	NOT HISPANIC OR LATINO	Equivocal	Stage IB	49.8	LIVING
TCGA-A2-A0YH	Gain	Luminal B	NOT HISPANIC OR LATINO	Negative	Stage IIIA	21.65	LIVING
TCGA-A7-A13F	Gain	Luminal B	NOT HISPANIC OR LATINO	Equivocal	Stage IIIA	25.13	LIVING
TCGA-A8-A06N	Gain	Luminal B		Negative	Stage IIIB	0	LIVING
TCGA-A8-A079	Gain	Luminal B		Negative	Stage IIIB	9	LIVING
TCGA-A8-A09D	Gain	Luminal B		Negative	Stage IIB	50	LIVING
TCGA-A8-A09M	Gain	Luminal B		Negative	Stage IIIC	33.05	LIVING
TCGA-AN-A0AM	Gain	Luminal B	NOT HISPANIC OR LATINO	Negative	Stage IIA	0.16	LIVING
TCGA-AN-A0AS	Gain	Luminal B	NOT HISPANIC OR LATINO	Negative	Stage IIIA	0.33	LIVING
TCGA-AO-A03O	Gain	Luminal B	NOT HISPANIC OR LATINO	Negative	Stage IIA	81.57	DECEASED
TCGA-AO-A12B	Gain	Luminal B	HISPANIC OR LATINO	Negative	Stage IIA	98.19	LIVING
TCGA-AR-A0TV	Gain	Luminal B		Equivocal	Stage IIA	75.16	LIVING
TCGA-B6-A0WV	Gain	Luminal B	NOT HISPANIC OR LATINO		Stage IIB	79.4	DECEASED
TCGA-B6-A0WW	Gain	Luminal B	NOT HISPANIC OR LATINO		Stage X	18.33	DECEASED
TCGA-BH-A0C0	Gain	Luminal B		Equivocal	Stage IIA	41.72	LIVING
TCGA-BH-A0HW	Gain	Luminal B		Equivocal	Stage IA	51.28	LIVING
TCGA-BH-A18U	Gain	Luminal B	NOT HISPANIC OR LATINO	Positive	Stage IIIA	51.35	DECEASED
TCGA-C8-A12W	Gain	Luminal B	NOT HISPANIC OR LATINO	Negative	Stage IIIB	12.65	LIVING
TCGA-C8-A1HG	Gain	Luminal B	NOT HISPANIC OR LATINO	Negative	Stage IIA	11.33	LIVING
TCGA-E2-A14S	Gain	Luminal B	NOT HISPANIC OR LATINO	Equivocal	Stage I	33.15	LIVING
TCGA-E2-A14W	Gain	Luminal B	NOT HISPANIC OR LATINO		Stage IIA	32	LIVING
TCGA-E2-A15M	Gain	Luminal B	NOT HISPANIC OR LATINO	Negative	Stage IIA	11.04	DECEASED
TCGA-A7-A0CD	Gain	Luminal A	NOT HISPANIC OR LATINO	Equivocal	Stage I	38.27	LIVING
TCGA-A8-A091	Gain	Luminal A		Negative	Stage IIA	32.98	LIVING
TCGA-AO-A12G	Gain	Luminal A	NOT HISPANIC OR LATINO	Positive	Stage IIA	53.84	LIVING
TCGA-AQ-A04L	Gain	Luminal A	NOT HISPANIC OR LATINO	Positive	Stage IIA	129.99	LIVING
TCGA-B6-A0IH	Gain	Luminal A	NOT HISPANIC OR LATINO		Stage IIIA	112.29	DECEASED
TCGA-BH-A0E2	Gain	Luminal A		Negative	Stage IIIA	14.29	LIVING
TCGA-C8-A12O	Gain	Luminal A	NOT HISPANIC OR LATINO	Negative	Stage IIA	12.65	LIVING
TCGA-E2-A14Z	Gain	Luminal A	NOT HISPANIC OR LATINO	Negative	Stage I	18.5	DECEASED
TCGA-A2-A04W	Gain	HER2-enriched	NOT HISPANIC OR LATINO	Positive	Stage IIB	101.91	LIVING
TCGA-A2-A0CL	Gain	HER2-enriched	NOT HISPANIC OR LATINO	Negative	Stage IIIA	99.05	LIVING
TCGA-A2-A0CX	Gain	HER2-enriched	NOT HISPANIC OR LATINO	Positive	Stage IIA	56.77	LIVING
TCGA-A2-A0T1	Gain	HER2-enriched	NOT HISPANIC OR LATINO	Positive	Stage IIIC	17.12	LIVING
TCGA-A8-A07B	Gain	HER2-enriched		Positive	Stage IIA	42.97	LIVING
TCGA-A8-A07I	Gain	HER2-enriched		Positive	Stage IIIA	13.99	LIVING
TCGA-A8-A08B	Gain	HER2-enriched		Positive	Stage IIA	37.98	LIVING
TCGA-A8-A094	Gain	HER2-enriched		Negative	Stage IIA	0	LIVING
TCGA-A8-A09X	Gain	HER2-enriched		Negative	Stage IIIC	13.99	DECEASED
TCGA-AO-A12D	Gain	HER2-enriched	NOT HISPANIC OR LATINO	Positive	Stage IIA	82.62	LIVING
TCGA-B6-A0RS	Gain	HER2-enriched	NOT HISPANIC OR LATINO		Stage IIA	100.62	DECEASED
TCGA-BH-A0HY	Gain	HER2-enriched	NOT HISPANIC OR LATINO	Positive	Stage I	50.76	LIVING
TCGA-BH-A1EV	Gain	HER2-enriched	NOT HISPANIC OR LATINO	Positive	Stage IIIA	11.99	DECEASED
TCGA-C8-A12P	Gain	HER2-enriched	NOT HISPANIC OR LATINO	Positive	Stage IIB	11.76	LIVING
TCGA-C8-A12Z	Gain	HER2-enriched	NOT HISPANIC OR LATINO	Positive	Stage IIB	12.55	LIVING
TCGA-E2-A1B0	Gain	HER2-enriched	NOT HISPANIC OR LATINO	Positive	Stage IIIA	53.58	LIVING
TCGA-A1-A0SK	Gain	Basal-like	NOT HISPANIC OR LATINO	Negative	Stage IIA	31.77	DECEASED
TCGA-A2-A0D2	Gain	Basal-like	NOT HISPANIC OR LATINO	Negative	Stage IIA	33.74	LIVING
TCGA-A8-A07R	Gain	Basal-like		Positive	Stage IIIC	8.97	LIVING
TCGA-AN-A0FJ	Gain	Basal-like	NOT HISPANIC OR LATINO	Positive	Stage IV	7.95	LIVING
TCGA-AN-A0FX	Gain	Basal-like	NOT HISPANIC OR LATINO	Positive	Stage IIA	0.33	LIVING
TCGA-AO-A12F	Gain	Basal-like	NOT HISPANIC OR LATINO	Negative	Stage IIA	60.51	LIVING
TCGA-AR-A0TP	Gain	Basal-like	NOT HISPANIC OR LATINO	Negative	Stage IIA	140.44	LIVING
TCGA-AR-A0U1	Gain	Basal-like	NOT HISPANIC OR LATINO	Negative	Stage IIB	133.11	LIVING
TCGA-B6-A0IJ	Gain	Basal-like	NOT HISPANIC OR LATINO		Stage IIB	233.44	LIVING
TCGA-B6-A0RU	Gain	Basal-like	NOT HISPANIC OR LATINO		Stage IA	282.69	LIVING
TCGA-B6-A0X1	Gain	Basal-like	NOT HISPANIC OR LATINO			244.91	DECEASED
TCGA-BH-A0BG	Gain	Basal-like	NOT HISPANIC OR LATINO	Negative	Stage I	61.47	LIVING
TCGA-BH-A0WA	Gain	Basal-like	NOT HISPANIC OR LATINO	Negative	Stage I	23.03	LIVING
TCGA-BH-A18K	Gain	Basal-like	NOT HISPANIC OR LATINO	Negative	Stage I	90.77	DECEASED
TCGA-BH-A18Q	Gain	Basal-like	NOT HISPANIC OR LATINO	Positive	Stage IIB	55.58	DECEASED
TCGA-D8-A142	Gain	Basal-like	NOT HISPANIC OR LATINO	Equivocal	Stage IIB	13.96	LIVING
TCGA-D8-A147	Gain	Basal-like	NOT HISPANIC OR LATINO	Negative		19.19	LIVING
TCGA-E2-A14N	Gain	Basal-like	NOT HISPANIC OR LATINO	Negative	Stage IIB	47.11	LIVING
TCGA-E2-A14X	Gain	Basal-like	NOT HISPANIC OR LATINO	Negative	Stage IIIA	31.93	LIVING
TCGA-5T-A9QA	Gain		NOT HISPANIC OR LATINO	Equivocal	Stage IIA	9.95	LIVING
TCGA-A1-A0SP	Gain		NOT HISPANIC OR LATINO	Negative	Stage IIA	19.19	LIVING
TCGA-A2-A1FV	Gain		NOT HISPANIC OR LATINO	Negative	Stage IIB	23.46	LIVING
TCGA-A2-A1G0	Gain		NOT HISPANIC OR LATINO	Equivocal	Stage IIB	20.24	LIVING
TCGA-A2-A1G1	Gain		NOT HISPANIC OR LATINO	Equivocal	Stage IIB	19.19	LIVING
TCGA-A7-A0DC	Gain		NOT HISPANIC OR LATINO	Negative	Stage IA	29.76	LIVING
TCGA-A7-A4SB	Gain		NOT HISPANIC OR LATINO	Negative	Stage IIIA	13.73	LIVING
TCGA-A7-A6VX	Gain		NOT HISPANIC OR LATINO	Negative	Stage IIA	10.41	LIVING
TCGA-A8-A09K	Gain			Negative	Stage IIA	29.96	LIVING
TCGA-AC-A23H	Gain		NOT HISPANIC OR LATINO	Positive	Stage IIA	5.72	DECEASED
TCGA-AC-A2QJ	Gain		HISPANIC OR LATINO	Negative	Stage IIIB	14.65	DECEASED
TCGA-AC-A3HN	Gain		NOT HISPANIC OR LATINO	Negative	Stage IIB	16.29	LIVING
TCGA-AC-A3W5	Gain		NOT HISPANIC OR LATINO		Stage IIA	16.56	LIVING
TCGA-AC-A3YI	Gain		NOT HISPANIC OR LATINO	Positive	Stage IIIC	23.23	LIVING
TCGA-AC-A62V	Gain		NOT HISPANIC OR LATINO		Stage IV	11.43	DECEASED
TCGA-AC-A8OQ	Gain		NOT HISPANIC OR LATINO	Indeterminate	Stage IIB	1.12	LIVING
TCGA-AQ-A0Y5	Gain		NOT HISPANIC OR LATINO	Positive	Stage IIIA	5.65	DECEASED
TCGA-AR-A24V	Gain		NOT HISPANIC OR LATINO	Negative	Stage IIB	105.22	LIVING
TCGA-AR-A2LR	Gain		NOT HISPANIC OR LATINO	Negative	Stage I	57.23	LIVING
TCGA-B6-A1KC	Gain		NOT HISPANIC OR LATINO	Negative	Stage IIB	43.56	LIVING
TCGA-B6-A400	Gain		NOT HISPANIC OR LATINO	Negative	Stage IIIA	7.06	LIVING
TCGA-B6-A402	Gain		NOT HISPANIC OR LATINO	Negative	Stage I	74.93	LIVING
TCGA-BH-A1EN	Gain		NOT HISPANIC OR LATINO	Positive	Stage IIA	69.88	DECEASED
TCGA-BH-A1FU	Gain		NOT HISPANIC OR LATINO		Stage IA	55.45	DECEASED
TCGA-BH-A202	Gain		NOT HISPANIC OR LATINO	Positive	Stage II	26.12	LIVING
TCGA-BH-A203	Gain		NOT HISPANIC OR LATINO		Stage IIB	38.57	DECEASED
TCGA-BH-A204	Gain		NOT HISPANIC OR LATINO		Stage IIB	83.25	DECEASED
TCGA-BH-A208	Gain		NOT HISPANIC OR LATINO		Stage IIB	57.79	DECEASED
TCGA-BH-A209	Gain		NOT HISPANIC OR LATINO		Stage I	130.06	DECEASED
TCGA-C8-A26Z	Gain		NOT HISPANIC OR LATINO	Negative	Stage IIA	15.44	LIVING
TCGA-D8-A1J9	Gain		NOT HISPANIC OR LATINO	Positive	Stage IA	17.48	LIVING
TCGA-D8-A1JD	Gain		NOT HISPANIC OR LATINO	Negative	Stage IIB	18.13	LIVING
TCGA-D8-A1JE	Gain		NOT HISPANIC OR LATINO	Negative	Stage IIA	18.89	LIVING
TCGA-D8-A1JK	Gain		NOT HISPANIC OR LATINO	Negative	Stage IIA	20.11	LIVING
TCGA-D8-A1XJ	Gain		NOT HISPANIC OR LATINO	Positive	Stage IIIA	21.81	LIVING
TCGA-D8-A1XW	Gain		NOT HISPANIC OR LATINO	Negative	Stage IIA	43	LIVING
TCGA-D8-A1XZ	Gain		NOT HISPANIC OR LATINO	Negative	Stage IIIA	15.31	LIVING
TCGA-D8-A27W	Gain		NOT HISPANIC OR LATINO	Equivocal	Stage IIIB	12.25	LIVING
TCGA-E9-A1NC	Gain		NOT HISPANIC OR LATINO	Positive	Stage IIB	39.52	LIVING
TCGA-E9-A1RE	Gain		NOT HISPANIC OR LATINO		Stage IIIA	46.62	LIVING
TCGA-E9-A1RI	Gain		NOT HISPANIC OR LATINO		Stage IIIA	47.6	LIVING
TCGA-E9-A22B	Gain		NOT HISPANIC OR LATINO	Negative	Stage IA	38.34	LIVING
TCGA-E9-A243	Gain		NOT HISPANIC OR LATINO		Stage IIA	20.11	LIVING
TCGA-E9-A244	Gain		NOT HISPANIC OR LATINO		Stage IIA	0.69	LIVING
TCGA-E9-A5FL	Gain		NOT HISPANIC OR LATINO	Negative	Stage IIB	0.79	LIVING
TCGA-E9-A5UP	Gain		NOT HISPANIC OR LATINO		Stage IIA	26.38	LIVING
TCGA-EW-A1OZ	Gain		NOT HISPANIC OR LATINO	Equivocal	Stage IIA	40.37	LIVING
TCGA-GI-A2C9	Gain		NOT HISPANIC OR LATINO	Negative	Stage IIB	109.79	LIVING
TCGA-GM-A2DF	Gain		NOT HISPANIC OR LATINO	Negative	Stage IIA	70.8	LIVING
TCGA-GM-A3XL	Gain		NOT HISPANIC OR LATINO		Stage IIA	69.25	LIVING
TCGA-LL-A5YP	Gain		NOT HISPANIC OR LATINO	Negative	Stage IIB	14.78	LIVING
TCGA-LL-A6FR	Gain		NOT HISPANIC OR LATINO	Equivocal	Stage IIA	16.06	LIVING
TCGA-LL-A7SZ	Gain		NOT HISPANIC OR LATINO	Negative	Stage IIB	19.51	LIVING
TCGA-LL-A8F5	Gain		NOT HISPANIC OR LATINO	Negative	Stage IIA	19.58	LIVING
TCGA-PE-A5DE	Gain			Negative	Stage IIA	86.89	LIVING
TCGA-PL-A8LV	Gain		NOT HISPANIC OR LATINO		Stage IIIB	-0.23	LIVING
TCGA-S3-AA17	Gain		NOT HISPANIC OR LATINO	Equivocal	Stage IIB	13.93	LIVING
TCGA-A2-A3Y0	Deep Deletion		NOT HISPANIC OR LATINO	Negative	Stage IIB	50.79	LIVING
TCGA-A2-A0YK		Normal-like	NOT HISPANIC OR LATINO	Negative	Stage IIA	19.32	LIVING
TCGA-AO-A03R		Normal-like	NOT HISPANIC OR LATINO	Negative	Stage IIB	68.69	LIVING
TCGA-AO-A03T		Normal-like	NOT HISPANIC OR LATINO	Negative	Stage IIB	69.78	LIVING
TCGA-AO-A03U		Normal-like	NOT HISPANIC OR LATINO	Negative	Stage I	58.9	DECEASED
TCGA-AO-A0JB		Normal-like	NOT HISPANIC OR LATINO	Negative	Stage IIIA	50.66	LIVING
TCGA-AR-A1AO		Normal-like	NOT HISPANIC OR LATINO	Negative	Stage IIA	86.01	LIVING
TCGA-B6-A0IE		Normal-like	NOT HISPANIC OR LATINO		Stage IIIA	65.47	DECEASED
TCGA-E2-A108		Normal-like	NOT HISPANIC OR LATINO	Negative	Stage IIIA	27.5	LIVING
TCGA-A1-A0SM		Luminal B	NOT HISPANIC OR LATINO	Positive	Stage IIA	7.95	LIVING
TCGA-A2-A04R		Luminal B	NOT HISPANIC OR LATINO	Equivocal	Stage IA	121.85	LIVING
TCGA-A2-A0CT		Luminal B	NOT HISPANIC OR LATINO	Equivocal	Stage IIA	75.2	LIVING
TCGA-A2-A0CW		Luminal B	NOT HISPANIC OR LATINO	Equivocal	Stage IIB	107.85	LIVING
TCGA-A2-A0D4		Luminal B	NOT HISPANIC OR LATINO	Negative	Stage IIB	25.2	LIVING
TCGA-A2-A0ER		Luminal B	NOT HISPANIC OR LATINO	Equivocal	Stage IB	74.34	LIVING
TCGA-A2-A0EY		Luminal B	NOT HISPANIC OR LATINO	Positive	Stage IIB	63.24	LIVING
TCGA-A2-A0SV		Luminal B	NOT HISPANIC OR LATINO	Equivocal	Stage IV	27.1	DECEASED
TCGA-A2-A0SW		Luminal B	NOT HISPANIC OR LATINO		Stage IV	44.84	DECEASED
TCGA-A2-A0T4		Luminal B	NOT HISPANIC OR LATINO	Equivocal	Stage IIA	20.5	LIVING
TCGA-A2-A0YG		Luminal B	NOT HISPANIC OR LATINO	Positive	Stage IIIC	21.88	LIVING
TCGA-A7-A0CJ		Luminal B	NOT HISPANIC OR LATINO	Negative	Stage IIA	30.58	LIVING
TCGA-A8-A06O		Luminal B		Negative	Stage I	13.01	LIVING
TCGA-A8-A06Q		Luminal B		Negative	Stage IIIA	1.02	LIVING
TCGA-A8-A06R		Luminal B		Positive	Stage IIB	17.97	LIVING
TCGA-A8-A06X		Luminal B		Positive	Stage IIB	30.98	DECEASED
TCGA-A8-A06Z		Luminal B		Negative	Stage IIB	1.02	LIVING
TCGA-A8-A07S		Luminal B		Negative	Stage IIA	7.98	LIVING
TCGA-A8-A07W		Luminal B		Negative	Stage IV	9.99	LIVING
TCGA-A8-A07Z		Luminal B		Negative	Stage IIA	45.04	LIVING
TCGA-A8-A082		Luminal B		Negative	Stage IIB	18.04	LIVING
TCGA-A8-A084		Luminal B		Negative	Stage IIB	15.05	LIVING
TCGA-A8-A085		Luminal B		Negative	Stage IIB	36.93	LIVING
TCGA-A8-A08F		Luminal B		Negative	Stage IIIC	32.98	LIVING
TCGA-A8-A08G		Luminal B		Positive	Stage IIA	19.94	LIVING
TCGA-A8-A08I		Luminal B		Negative	Stage IIA	11.99	LIVING
TCGA-A8-A08P		Luminal B		Positive	Stage IIIA	30.98	LIVING
TCGA-A8-A095		Luminal B		Negative	Stage I	41.95	LIVING
TCGA-A8-A096		Luminal B		Negative	Stage IIA	0	LIVING
TCGA-A8-A097		Luminal B		Positive	Stage IIB	11.99	LIVING
TCGA-A8-A09C		Luminal B		Negative	Stage X	1.02	LIVING
TCGA-A8-A09I		Luminal B		Positive	Stage IIA	45.04	LIVING
TCGA-A8-A09N		Luminal B		Positive	Stage IIIC	1.02	LIVING
TCGA-A8-A09Q		Luminal B		Negative	Stage IIIB	25	LIVING
TCGA-A8-A09R		Luminal B		Negative	Stage IIB	8.97	LIVING
TCGA-A8-A09W		Luminal B		Negative	Stage IIIB	0.99	LIVING
TCGA-A8-A09Z		Luminal B		Negative	Stage IIB	0	LIVING
TCGA-A8-A0A9		Luminal B		Negative	Stage IIA	27	LIVING
TCGA-A8-A0AB		Luminal B		Positive	Stage IIA	17.02	LIVING
TCGA-AN-A03Y		Luminal B	NOT HISPANIC OR LATINO	Negative	Stage IIA	0.33	LIVING
TCGA-AN-A041		Luminal B	NOT HISPANIC OR LATINO	Positive	Stage IIB	0.23	LIVING
TCGA-AN-A049		Luminal B	NOT HISPANIC OR LATINO	Negative	Stage IIA	0.62	LIVING
TCGA-AN-A0AJ		Luminal B	NOT HISPANIC OR LATINO	Positive	Stage IIB	9.95	LIVING
TCGA-AN-A0AK		Luminal B	NOT HISPANIC OR LATINO	Positive	Stage IIA	7.36	LIVING
TCGA-AN-A0FF		Luminal B	NOT HISPANIC OR LATINO	Negative	Stage IA	5.65	LIVING
TCGA-AN-A0FK		Luminal B	NOT HISPANIC OR LATINO	Positive	Stage IIIB	7	LIVING
TCGA-AN-A0FY		Luminal B	NOT HISPANIC OR LATINO	Negative	Stage IA	0.33	LIVING
TCGA-AN-A0XR		Luminal B	NOT HISPANIC OR LATINO	Negative	Stage IIIA	0.33	LIVING
TCGA-AN-A0XW		Luminal B	NOT HISPANIC OR LATINO	Positive	Stage IIIA	5.58	LIVING
TCGA-AO-A03P		Luminal B	NOT HISPANIC OR LATINO	Negative	Stage IIB	95.63	DECEASED
TCGA-AO-A0J3		Luminal B	NOT HISPANIC OR LATINO	Equivocal	Stage IIB	21.39	LIVING
TCGA-AO-A0J7		Luminal B	NOT HISPANIC OR LATINO	Negative	Stage IIB	20.3	LIVING
TCGA-AO-A0JC		Luminal B	NOT HISPANIC OR LATINO	Negative	Stage IIA	50.82	LIVING
TCGA-AO-A0JD		Luminal B	NOT HISPANIC OR LATINO	Negative	Stage IIIA	71.94	LIVING
TCGA-AO-A0JI		Luminal B	NOT HISPANIC OR LATINO	Negative	Stage IIA	50.2	LIVING
TCGA-AO-A0JM		Luminal B	HISPANIC OR LATINO	Positive	Stage IIB	71.75	LIVING
TCGA-AQ-A04H		Luminal B	NOT HISPANIC OR LATINO	Indeterminate	Stage IIIA	24.77	LIVING
TCGA-AR-A0TQ		Luminal B	NOT HISPANIC OR LATINO	Equivocal	Stage IIIA	98.26	LIVING
TCGA-AR-A0TT		Luminal B		Negative	Stage IIIA	108.94	LIVING
TCGA-AR-A0TY		Luminal B	NOT HISPANIC OR LATINO	Negative	Stage IIA	55.81	DECEASED
TCGA-AR-A0TZ		Luminal B	NOT HISPANIC OR LATINO	Equivocal		107.16	DECEASED
TCGA-AR-A0U2		Luminal B	NOT HISPANIC OR LATINO	Negative	Stage IIIA	83.8	DECEASED
TCGA-AR-A0U3		Luminal B	HISPANIC OR LATINO	Negative	Stage IIB	134.03	LIVING
TCGA-AR-A1AV		Luminal B	HISPANIC OR LATINO	Negative	Stage IIB	61.24	LIVING
TCGA-B6-A0IB		Luminal B	NOT HISPANIC OR LATINO		Stage IV	129.47	DECEASED
TCGA-B6-A0IC		Luminal B	NOT HISPANIC OR LATINO		Stage X	50.66	DECEASED
TCGA-B6-A0IM		Luminal B	NOT HISPANIC OR LATINO		Stage IIB	127.23	DECEASED
TCGA-B6-A0RL		Luminal B	NOT HISPANIC OR LATINO		Stage IIA	81.11	DECEASED
TCGA-B6-A0X5		Luminal B	NOT HISPANIC OR LATINO		Stage IIB	68.89	DECEASED
TCGA-BH-A0AY		Luminal B		Negative	Stage IIA	25.53	LIVING
TCGA-BH-A0B5		Luminal B	NOT HISPANIC OR LATINO	Negative	Stage IIIA	70.17	LIVING
TCGA-BH-A0BD		Luminal B		Negative	Stage IIA	18.2	LIVING
TCGA-BH-A0BF		Luminal B	NOT HISPANIC OR LATINO	Negative	Stage IIB	43.5	DECEASED
TCGA-BH-A0BZ		Luminal B	NOT HISPANIC OR LATINO	Negative	Stage IIIA	74.08	LIVING
TCGA-BH-A0C3		Luminal B		Negative	Stage I	88.99	LIVING
TCGA-BH-A0C7		Luminal B	NOT HISPANIC OR LATINO		Stage IIB	90.9	LIVING
TCGA-BH-A0DD		Luminal B		Positive	Stage IIB	81.67	LIVING
TCGA-BH-A0H0		Luminal B		Negative	Stage IA	15.14	LIVING
TCGA-BH-A0HU		Luminal B		Negative	Stage IA	12.88	LIVING
TCGA-BH-A0W3		Luminal B	NOT HISPANIC OR LATINO	Equivocal	Stage IIA	23.92	LIVING
TCGA-BH-A18F		Luminal B	NOT HISPANIC OR LATINO	Negative	Stage IIA	32.88	LIVING
TCGA-BH-A18J		Luminal B	NOT HISPANIC OR LATINO	Negative	Stage IV	20.11	DECEASED
TCGA-BH-A18L		Luminal B	NOT HISPANIC OR LATINO	Negative	Stage IIIA	26.64	DECEASED
TCGA-BH-A1EW		Luminal B	NOT HISPANIC OR LATINO	Negative	Stage IIA	55.65	DECEASED
TCGA-C8-A12M		Luminal B	NOT HISPANIC OR LATINO	Negative	Stage IIA	11.76	LIVING
TCGA-C8-A12U		Luminal B	NOT HISPANIC OR LATINO	Negative	Stage IIB	12.65	LIVING
TCGA-C8-A12X		Luminal B	NOT HISPANIC OR LATINO	Negative	Stage IIB	12.65	LIVING
TCGA-C8-A1HL		Luminal B	NOT HISPANIC OR LATINO	Equivocal	Stage IIIA	10.41	LIVING
TCGA-C8-A1HM		Luminal B	NOT HISPANIC OR LATINO	Negative	Stage IIA	12.32	LIVING
TCGA-C8-A1HN		Luminal B	NOT HISPANIC OR LATINO	Equivocal	Stage IIA	12.94	LIVING
TCGA-D8-A13Y		Luminal B	NOT HISPANIC OR LATINO	Negative	Stage IA	56.77	LIVING
TCGA-D8-A140		Luminal B	NOT HISPANIC OR LATINO	Positive	Stage IIB	13.24	LIVING
TCGA-E2-A107		Luminal B	NOT HISPANIC OR LATINO	Equivocal	Stage IIIA	34.4	LIVING
TCGA-E2-A109		Luminal B	NOT HISPANIC OR LATINO	Equivocal	Stage IIA	46.55	LIVING
TCGA-E2-A10A		Luminal B	NOT HISPANIC OR LATINO	Positive	Stage IIB	40.37	LIVING
TCGA-E2-A10C		Luminal B	NOT HISPANIC OR LATINO	Negative	Stage IIB	40.08	LIVING
TCGA-E2-A14O		Luminal B	NOT HISPANIC OR LATINO	Equivocal	Stage IIIA	44.65	LIVING
TCGA-E2-A155		Luminal B	NOT HISPANIC OR LATINO	Negative	Stage IIB	21.02	LIVING
TCGA-E2-A15A		Luminal B	NOT HISPANIC OR LATINO	Negative	Stage IIIC	23.32	LIVING
TCGA-E2-A15K		Luminal B	NOT HISPANIC OR LATINO	Equivocal	Stage IIB	9.03	LIVING
TCGA-E2-A15L		Luminal B	NOT HISPANIC OR LATINO	Equivocal	Stage IIA	20.57	LIVING
TCGA-E2-A15S		Luminal B	NOT HISPANIC OR LATINO	Equivocal	Stage IIB	14.06	LIVING
TCGA-E2-A15T		Luminal B	NOT HISPANIC OR LATINO	Equivocal	Stage IIA	51.35	LIVING
TCGA-A1-A0SD		Luminal A	NOT HISPANIC OR LATINO	Negative	Stage IIA	14.36	LIVING
TCGA-A1-A0SE		Luminal A	NOT HISPANIC OR LATINO	Negative	Stage I	43.4	LIVING
TCGA-A1-A0SH		Luminal A	NOT HISPANIC OR LATINO	Equivocal	Stage IIA	47.21	LIVING
TCGA-A2-A04N		Luminal A	HISPANIC OR LATINO		Stage IA	143.04	LIVING
TCGA-A2-A04V		Luminal A	NOT HISPANIC OR LATINO	Equivocal	Stage IIA	63.07	DECEASED
TCGA-A2-A04Y		Luminal A		Negative	Stage IIB	36.1	LIVING
TCGA-A2-A0CP		Luminal A	NOT HISPANIC OR LATINO		Stage IA	92.41	LIVING
TCGA-A2-A0CQ		Luminal A	NOT HISPANIC OR LATINO	Equivocal	Stage IA	88.53	LIVING
TCGA-A2-A0CS		Luminal A	NOT HISPANIC OR LATINO	Equivocal	Stage IV	77.14	DECEASED
TCGA-A2-A0CU		Luminal A	NOT HISPANIC OR LATINO	Equivocal	Stage IIA	5.19	DECEASED
TCGA-A2-A0CV		Luminal A	NOT HISPANIC OR LATINO	Negative	Stage IIB	98.92	LIVING
TCGA-A2-A0CZ		Luminal A	NOT HISPANIC OR LATINO	Negative	Stage IIA	53.09	LIVING
TCGA-A2-A0D3		Luminal A	NOT HISPANIC OR LATINO	Negative	Stage IA	61.53	LIVING
TCGA-A2-A0EM		Luminal A	NOT HISPANIC OR LATINO		Stage IA	101.64	LIVING
TCGA-A2-A0EN		Luminal A	NOT HISPANIC OR LATINO	Equivocal	Stage IIA	134.3	LIVING
TCGA-A2-A0EO		Luminal A	NOT HISPANIC OR LATINO	Negative	Stage IA	80.22	LIVING
TCGA-A2-A0ES		Luminal A	NOT HISPANIC OR LATINO	Negative	Stage IIA	71.94	LIVING
TCGA-A2-A0ET		Luminal A	NOT HISPANIC OR LATINO	Equivocal	Stage IIIA	35.02	LIVING
TCGA-A2-A0EU		Luminal A	NOT HISPANIC OR LATINO	Negative	Stage IA	34.26	LIVING
TCGA-A2-A0EV		Luminal A	NOT HISPANIC OR LATINO	Negative	Stage IA	31.8	LIVING
TCGA-A2-A0EW		Luminal A	NOT HISPANIC OR LATINO	Negative	Stage IIIC	61.89	DECEASED
TCGA-A2-A0EX		Luminal A	NOT HISPANIC OR LATINO	Negative	Stage IIB	24.7	LIVING
TCGA-A2-A0SU		Luminal A	NOT HISPANIC OR LATINO	Negative	Stage IIA	54.6	LIVING
TCGA-A2-A0SY		Luminal A	NOT HISPANIC OR LATINO		Stage IIIA	44.25	LIVING
TCGA-A2-A0T5		Luminal A	NOT HISPANIC OR LATINO	Negative	Stage IIA	17.44	LIVING
TCGA-A2-A0T6		Luminal A	NOT HISPANIC OR LATINO	Negative	Stage IIB	18.89	LIVING
TCGA-A2-A0T7		Luminal A	NOT HISPANIC OR LATINO	Negative	Stage IIA	20.73	LIVING
TCGA-A2-A0YC		Luminal A	NOT HISPANIC OR LATINO		Stage IIB	32.52	LIVING
TCGA-A2-A0YD		Luminal A	NOT HISPANIC OR LATINO		Stage IIB	25.26	LIVING
TCGA-A2-A0YF		Luminal A	NOT HISPANIC OR LATINO	Negative	Stage I	50.43	LIVING
TCGA-A2-A0YI		Luminal A	NOT HISPANIC OR LATINO	Negative	Stage I	49.44	LIVING
TCGA-A2-A0YL		Luminal A	NOT HISPANIC OR LATINO	Negative	Stage IIIA	48.42	LIVING
TCGA-A7-A0CG		Luminal A	NOT HISPANIC OR LATINO	Negative	Stage IIA	34.26	LIVING
TCGA-A7-A0CH		Luminal A	NOT HISPANIC OR LATINO		Stage IIA	35.45	LIVING
TCGA-A7-A0D9		Luminal A	NOT HISPANIC OR LATINO	Negative	Stage IIA	37.42	LIVING
TCGA-A7-A0DB		Luminal A	NOT HISPANIC OR LATINO	Negative	Stage IIA	33.08	LIVING
TCGA-A8-A06P		Luminal A		Negative	Stage IIIA	13.01	LIVING
TCGA-A8-A06T		Luminal A		Positive	Stage IIIA	53.02	LIVING
TCGA-A8-A06U		Luminal A		Positive	Stage IIB	29.01	DECEASED
TCGA-A8-A06Y		Luminal A		Negative	Stage IIA	25.99	LIVING
TCGA-A8-A07E		Luminal A		Negative	Stage X	19.97	LIVING
TCGA-A8-A07F		Luminal A		Negative	Stage IIB	18.96	LIVING
TCGA-A8-A07G		Luminal A		Negative	Stage IIA	18.96	LIVING
TCGA-A8-A07J		Luminal A		Negative	Stage IIB	11.99	LIVING
TCGA-A8-A07P		Luminal A		Positive	Stage IIB	10.97	LIVING
TCGA-A8-A083		Luminal A		Negative	Stage IIB	0	LIVING
TCGA-A8-A086		Luminal A		Negative	Stage IIA	13.01	LIVING
TCGA-A8-A08A		Luminal A		Negative	Stage I	0.99	LIVING
TCGA-A8-A08C		Luminal A		Positive	Stage IIA	28.94	LIVING
TCGA-A8-A08O		Luminal A		Negative	Stage IV	30.98	LIVING
TCGA-A8-A08T		Luminal A		Positive	Stage IV	111.99	DECEASED
TCGA-A8-A08Z		Luminal A		Negative		39.98	LIVING
TCGA-A8-A090		Luminal A		Positive	Stage IIA	0	LIVING
TCGA-A8-A093		Luminal A		Negative	Stage IIA	17.94	LIVING
TCGA-A8-A099		Luminal A		Positive	Stage X	9.99	LIVING
TCGA-A8-A09A		Luminal A		Negative	Stage X	9.99	LIVING
TCGA-A8-A09B		Luminal A		Negative	Stage IIIB	11.99	LIVING
TCGA-A8-A09T		Luminal A		Negative		19.02	LIVING
TCGA-A8-A09V		Luminal A		Negative	Stage IIA	15.01	LIVING
TCGA-A8-A0A1		Luminal A		Negative	Stage IIA	11.99	LIVING
TCGA-A8-A0A2		Luminal A		Negative	Stage IIA	19.02	LIVING
TCGA-A8-A0A4		Luminal A		Negative	Stage IIA	13.01	LIVING
TCGA-A8-A0A6		Luminal A		Negative	Stage IIIC	21.02	LIVING
TCGA-A8-A0AD		Luminal A		Negative	Stage I	38.01	LIVING
TCGA-AN-A03X		Luminal A	NOT HISPANIC OR LATINO	Positive	Stage IIA	0.33	LIVING
TCGA-AN-A046		Luminal A	NOT HISPANIC OR LATINO	Negative	Stage IIA	0.33	LIVING
TCGA-AN-A04A		Luminal A	NOT HISPANIC OR LATINO	Negative	Stage IIIA	2.96	LIVING
TCGA-AN-A0FD		Luminal A	NOT HISPANIC OR LATINO	Positive	Stage IIA	6.44	LIVING
TCGA-AN-A0FN		Luminal A	NOT HISPANIC OR LATINO	Positive	Stage IA	7.16	LIVING
TCGA-AN-A0FS		Luminal A	NOT HISPANIC OR LATINO	Positive	Stage IA	6.9	LIVING
TCGA-AN-A0FT		Luminal A	NOT HISPANIC OR LATINO	Positive	Stage IIB	7.03	LIVING
TCGA-AN-A0FW		Luminal A	NOT HISPANIC OR LATINO	Negative	Stage IIIA	0.36	LIVING
TCGA-AN-A0FZ		Luminal A	NOT HISPANIC OR LATINO	Positive	Stage IIIA	0.33	LIVING
TCGA-AN-A0XL		Luminal A	NOT HISPANIC OR LATINO	Negative	Stage IIA	5.35	LIVING
TCGA-AN-A0XN		Luminal A	NOT HISPANIC OR LATINO	Negative	Stage IIIA	0.33	LIVING
TCGA-AN-A0XO		Luminal A	NOT HISPANIC OR LATINO	Negative	Stage IIIA	12.32	LIVING
TCGA-AN-A0XP		Luminal A	NOT HISPANIC OR LATINO	Positive	Stage IIIA	0.3	LIVING
TCGA-AN-A0XS		Luminal A	NOT HISPANIC OR LATINO	Negative	Stage IIIA	0.33	LIVING
TCGA-AN-A0XT		Luminal A	NOT HISPANIC OR LATINO	Negative	Stage IIIA	0.33	LIVING
TCGA-AN-A0XV		Luminal A	NOT HISPANIC OR LATINO	Positive	Stage IIIA	5.32	LIVING
TCGA-AO-A03M		Luminal A	NOT HISPANIC OR LATINO	Negative	Stage I	61.3	LIVING
TCGA-AO-A03V		Luminal A	NOT HISPANIC OR LATINO	Negative	Stage I	44.38	LIVING
TCGA-AO-A0J8		Luminal A	NOT HISPANIC OR LATINO	Negative	Stage IIA	22.34	LIVING
TCGA-AO-A0J9		Luminal A	NOT HISPANIC OR LATINO		Stage IIIC	52.99	LIVING
TCGA-AO-A0JA		Luminal A	NOT HISPANIC OR LATINO	Negative	Stage IIIC	21.52	LIVING
TCGA-AO-A0JF		Luminal A	NOT HISPANIC OR LATINO	Negative	Stage IIA	65.05	LIVING
TCGA-AO-A0JG		Luminal A	NOT HISPANIC OR LATINO	Negative	Stage IIIA	26.22	LIVING
TCGA-AO-A0JJ		Luminal A	NOT HISPANIC OR LATINO	Negative	Stage IIB	61.99	LIVING
TCGA-AO-A125		Luminal A	NOT HISPANIC OR LATINO	Negative	Stage IIA	113.53	LIVING
TCGA-AO-A126		Luminal A	NOT HISPANIC OR LATINO	Negative	Stage IIA	108.64	LIVING
TCGA-AO-A12A		Luminal A	NOT HISPANIC OR LATINO	Negative	Stage IIA	102.23	LIVING
TCGA-AO-A12C		Luminal A	NOT HISPANIC OR LATINO	Positive	Stage IIB	77.92	LIVING
TCGA-AO-A12E		Luminal A	NOT HISPANIC OR LATINO	Negative	Stage IIB	70.37	LIVING
TCGA-AO-A12H		Luminal A	NOT HISPANIC OR LATINO	Negative	Stage IIA	40.54	LIVING
TCGA-AR-A0TR		Luminal A	NOT HISPANIC OR LATINO	Equivocal	Stage IIB	5.26	DECEASED
TCGA-AR-A0TW		Luminal A	NOT HISPANIC OR LATINO	Equivocal	Stage IIIA	98.85	LIVING
TCGA-AR-A1AK		Luminal A	NOT HISPANIC OR LATINO	Negative	Stage I	103.78	LIVING
TCGA-AR-A1AL		Luminal A	NOT HISPANIC OR LATINO	Negative	Stage IIIA	97.6	LIVING
TCGA-AR-A1AN		Luminal A	HISPANIC OR LATINO	Negative	Stage IIA	95.93	LIVING
TCGA-AR-A1AP		Luminal A	NOT HISPANIC OR LATINO	Equivocal	Stage I	93.82	LIVING
TCGA-AR-A1AS		Luminal A		Negative	Stage IIB	37.78	LIVING
TCGA-AR-A1AU		Luminal A	NOT HISPANIC OR LATINO	Equivocal	Stage IIIA	94.22	LIVING
TCGA-AR-A1AW		Luminal A	NOT HISPANIC OR LATINO	Equivocal	Stage IIA	86.47	LIVING
TCGA-AR-A1AX		Luminal A	NOT HISPANIC OR LATINO	Positive	Stage I	86.37	LIVING
TCGA-B6-A0I5		Luminal A	NOT HISPANIC OR LATINO		Stage IIB	281.08	LIVING
TCGA-B6-A0I8		Luminal A	NOT HISPANIC OR LATINO		Stage X	24.61	DECEASED
TCGA-B6-A0IA		Luminal A	NOT HISPANIC OR LATINO		Stage IIA	275.66	LIVING
TCGA-B6-A0IG		Luminal A	NOT HISPANIC OR LATINO		Stage IIB	146.39	DECEASED
TCGA-B6-A0IN		Luminal A	NOT HISPANIC OR LATINO		Stage X	84.53	DECEASED
TCGA-B6-A0IO		Luminal A	NOT HISPANIC OR LATINO		Stage IIA	165.64	LIVING
TCGA-B6-A0IP		Luminal A	NOT HISPANIC OR LATINO		Stage IA	128.98	DECEASED
TCGA-B6-A0RG		Luminal A	NOT HISPANIC OR LATINO		Stage IIB	68.4	LIVING
TCGA-B6-A0RI		Luminal A	NOT HISPANIC OR LATINO		Stage IIIB	234.1	LIVING
TCGA-B6-A0RM		Luminal A	NOT HISPANIC OR LATINO		Stage X	77.96	DECEASED
TCGA-B6-A0RN		Luminal A	NOT HISPANIC OR LATINO		Stage IA	263.07	LIVING
TCGA-B6-A0RO		Luminal A	NOT HISPANIC OR LATINO		Stage IIIB	161.93	LIVING
TCGA-B6-A0RP		Luminal A	NOT HISPANIC OR LATINO			102.69	DECEASED
TCGA-B6-A0RQ		Luminal A	NOT HISPANIC OR LATINO		Stage IIB	140.18	DECEASED
TCGA-B6-A0RV		Luminal A	NOT HISPANIC OR LATINO		Stage IIIA	169.38	LIVING
TCGA-B6-A0WS		Luminal A	NOT HISPANIC OR LATINO		Stage X	97.4	DECEASED
TCGA-B6-A0WT		Luminal A	NOT HISPANIC OR LATINO		Stage IIB	188.53	LIVING
TCGA-B6-A0WY		Luminal A	NOT HISPANIC OR LATINO		Stage IIIA	113.7	DECEASED
TCGA-B6-A0WZ		Luminal A	NOT HISPANIC OR LATINO		Stage II	206.7	LIVING
TCGA-B6-A0X0		Luminal A	NOT HISPANIC OR LATINO		Stage I	129.6	DECEASED
TCGA-B6-A0X4		Luminal A	NOT HISPANIC OR LATINO		Stage IIB	28.25	DECEASED
TCGA-B6-A0X7		Luminal A	NOT HISPANIC OR LATINO		Stage X	58.51	DECEASED
TCGA-BH-A0AZ		Luminal A	NOT HISPANIC OR LATINO	Negative	Stage IIIA	63.04	LIVING
TCGA-BH-A0B0		Luminal A		Negative	Stage I	81.37	LIVING
TCGA-BH-A0B1		Luminal A		Negative	Stage IIB	37.71	LIVING
TCGA-BH-A0B4		Luminal A		Equivocal	Stage IIIA	39.13	LIVING
TCGA-BH-A0B8		Luminal A		Equivocal	Stage I	51.54	LIVING
TCGA-BH-A0BA		Luminal A		Negative	Stage IIIC	37.19	LIVING
TCGA-BH-A0BC		Luminal A		Negative	Stage IIIC	32	LIVING
TCGA-BH-A0BJ		Luminal A		Negative	Stage IIB	21.68	LIVING
TCGA-BH-A0BM		Luminal A		Negative	Stage IIB	61.63	LIVING
TCGA-BH-A0BO		Luminal A	NOT HISPANIC OR LATINO	Negative	Stage I	72.17	LIVING
TCGA-BH-A0BP		Luminal A	NOT HISPANIC OR LATINO	Negative	Stage I	75.43	DECEASED
TCGA-BH-A0BQ		Luminal A	NOT HISPANIC OR LATINO	Positive	Stage I	74.08	LIVING
TCGA-BH-A0BR		Luminal A	NOT HISPANIC OR LATINO	Negative	Stage I	76.54	LIVING
TCGA-BH-A0BS		Luminal A	NOT HISPANIC OR LATINO		Stage IIIA	85.81	LIVING
TCGA-BH-A0BT		Luminal A	NOT HISPANIC OR LATINO	Negative	Stage IIA	77.69	LIVING
TCGA-BH-A0BV		Luminal A		Negative	Stage IIB	49.9	LIVING
TCGA-BH-A0C1		Luminal A	NOT HISPANIC OR LATINO	Negative	Stage IIIA	46.35	DECEASED
TCGA-BH-A0DE		Luminal A	NOT HISPANIC OR LATINO	Negative	Stage IIA	77.92	LIVING
TCGA-BH-A0DG		Luminal A	NOT HISPANIC OR LATINO	Negative	Stage IIA	67.05	LIVING
TCGA-BH-A0DH		Luminal A		Negative	Stage IIB	37.98	LIVING
TCGA-BH-A0DI		Luminal A	NOT HISPANIC OR LATINO	Negative	Stage IIB	29.96	LIVING
TCGA-BH-A0DK		Luminal A		Negative	Stage IIA	13.9	LIVING
TCGA-BH-A0DO		Luminal A	NOT HISPANIC OR LATINO	Negative	Stage I	54.01	LIVING
TCGA-BH-A0DP		Luminal A		Negative	Stage IIB	15.64	LIVING
TCGA-BH-A0DQ		Luminal A		Negative	Stage IIB	3.22	LIVING
TCGA-BH-A0DS		Luminal A		Negative	Stage IIIA	2.56	LIVING
TCGA-BH-A0DT		Luminal A		Negative	Stage IIA	78.94	LIVING
TCGA-BH-A0DX		Luminal A	NOT HISPANIC OR LATINO	Negative	Stage I	70.83	LIVING
TCGA-BH-A0E1		Luminal A		Equivocal	Stage IIB	15.67	LIVING
TCGA-BH-A0E7		Luminal A		Negative	Stage IIB	44.78	LIVING
TCGA-BH-A0E9		Luminal A		Negative	Stage IIB	81.77	LIVING
TCGA-BH-A0EA		Luminal A	NOT HISPANIC OR LATINO	Negative	Stage IIA	32.56	DECEASED
TCGA-BH-A0EB		Luminal A		Equivocal	Stage IA	24.47	LIVING
TCGA-BH-A0EI		Luminal A	NOT HISPANIC OR LATINO	Negative	Stage IIA	63.27	LIVING
TCGA-BH-A0GY		Luminal A		Negative	Stage IIA	30.32	LIVING
TCGA-BH-A0GZ		Luminal A		Equivocal	Stage IIA	10.78	LIVING
TCGA-BH-A0H3		Luminal A	NOT HISPANIC OR LATINO		Stage I	63.34	LIVING
TCGA-BH-A0H5		Luminal A	NOT HISPANIC OR LATINO		Stage I	53.22	LIVING
TCGA-BH-A0H6		Luminal A		Negative	Stage I	24.54	LIVING
TCGA-BH-A0H7		Luminal A		Negative	Stage IIIA	23.06	LIVING
TCGA-BH-A0H9		Luminal A		Equivocal	Stage IIA	40.97	LIVING
TCGA-BH-A0HA		Luminal A	NOT HISPANIC OR LATINO		Stage I	52.92	LIVING
TCGA-BH-A0HB		Luminal A		Equivocal	Stage IA	26.48	LIVING
TCGA-BH-A0HF		Luminal A		Negative	Stage IA	23.88	LIVING
TCGA-BH-A0HI		Luminal A		Negative	Stage IA	20.37	LIVING
TCGA-BH-A0HK		Luminal A		Negative	Stage IIB	5.85	LIVING
TCGA-BH-A0HO		Luminal A		Negative	Stage IIA	2.5	LIVING
TCGA-BH-A0HP		Luminal A		Negative	Stage IIIA	13.6	LIVING
TCGA-BH-A0HQ		Luminal A		Negative	Stage IIA	36.83	LIVING
TCGA-BH-A0HX		Luminal A		Negative	Stage IIB	27.23	LIVING
TCGA-BH-A0W4		Luminal A	NOT HISPANIC OR LATINO	Negative	Stage IIA	24.93	LIVING
TCGA-BH-A0W5		Luminal A	NOT HISPANIC OR LATINO	Equivocal	Stage IIA	42.31	LIVING
TCGA-BH-A0W7		Luminal A	NOT HISPANIC OR LATINO	Negative	Stage I	44.78	LIVING
TCGA-BH-A18H		Luminal A	NOT HISPANIC OR LATINO	Positive	Stage IA	21.42	LIVING
TCGA-BH-A18I		Luminal A	NOT HISPANIC OR LATINO	Positive	Stage IIA	35.91	LIVING
TCGA-BH-A18M		Luminal A	NOT HISPANIC OR LATINO	Positive	Stage IIIA	72.5	DECEASED
TCGA-BH-A18N		Luminal A	NOT HISPANIC OR LATINO	Negative	Stage IIA	37.71	DECEASED
TCGA-BH-A18S		Luminal A	NOT HISPANIC OR LATINO	Negative	Stage I	66	DECEASED
TCGA-BH-A18T		Luminal A	NOT HISPANIC OR LATINO	Positive	Stage IIA	7.36	DECEASED
TCGA-BH-A1EO		Luminal A	NOT HISPANIC OR LATINO	Negative	Stage IIA	91.92	DECEASED
TCGA-BH-A1ES		Luminal A	NOT HISPANIC OR LATINO	Negative	Stage IIB	113.73	DECEASED
TCGA-BH-A1ET		Luminal A	NOT HISPANIC OR LATINO	Negative	Stage I	82.79	DECEASED
TCGA-BH-A1EU		Luminal A	NOT HISPANIC OR LATINO	Negative	Stage I	42.25	DECEASED
TCGA-C8-A12N		Luminal A	NOT HISPANIC OR LATINO	Negative	Stage IIA	11.76	LIVING
TCGA-C8-A12Y		Luminal A	NOT HISPANIC OR LATINO		Stage IIB	48.49	LIVING
TCGA-C8-A132		Luminal A	NOT HISPANIC OR LATINO		Stage IIB	12.58	LIVING
TCGA-C8-A133		Luminal A	NOT HISPANIC OR LATINO		Stage IIIA	0	LIVING
TCGA-C8-A1HI		Luminal A	NOT HISPANIC OR LATINO	Negative	Stage IIIA	11.27	LIVING
TCGA-D8-A141		Luminal A	NOT HISPANIC OR LATINO	Negative		20.57	LIVING
TCGA-D8-A145		Luminal A	NOT HISPANIC OR LATINO	Equivocal	Stage IIA	13.47	LIVING
TCGA-E2-A105		Luminal A	NOT HISPANIC OR LATINO	Equivocal	Stage IIA	42.97	LIVING
TCGA-E2-A106		Luminal A	NOT HISPANIC OR LATINO	Equivocal	Stage IB	83.48	LIVING
TCGA-E2-A10B		Luminal A	NOT HISPANIC OR LATINO	Equivocal	Stage IIB	37.48	LIVING
TCGA-E2-A10E		Luminal A	NOT HISPANIC OR LATINO	Equivocal	Stage IIA	28.42	LIVING
TCGA-E2-A10F		Luminal A	NOT HISPANIC OR LATINO	Equivocal	Stage IIA	28.84	LIVING
TCGA-E2-A14Q		Luminal A	NOT HISPANIC OR LATINO	Negative	Stage IIB	38.21	LIVING
TCGA-E2-A14T		Luminal A	NOT HISPANIC OR LATINO	Negative	Stage IIA	75.92	LIVING
TCGA-E2-A153		Luminal A	NOT HISPANIC OR LATINO	Negative	Stage IIB	23.23	LIVING
TCGA-E2-A154		Luminal A	NOT HISPANIC OR LATINO	Negative	Stage I	19.42	LIVING
TCGA-E2-A156		Luminal A	NOT HISPANIC OR LATINO	Negative	Stage I	23.85	LIVING
TCGA-E2-A15C		Luminal A	NOT HISPANIC OR LATINO	Equivocal	Stage I	22.8	LIVING
TCGA-E2-A15D		Luminal A	NOT HISPANIC OR LATINO	Equivocal	Stage IIA	17.28	LIVING
TCGA-E2-A15E		Luminal A	NOT HISPANIC OR LATINO		Stage IIA	20.7	LIVING
TCGA-E2-A15F		Luminal A	NOT HISPANIC OR LATINO	Negative	Stage I	21.62	LIVING
TCGA-E2-A15G		Luminal A	NOT HISPANIC OR LATINO	Negative	Stage IIA	18.2	LIVING
TCGA-E2-A15H		Luminal A	NOT HISPANIC OR LATINO	Equivocal	Stage IIA	12.91	LIVING
TCGA-E2-A15I		Luminal A	NOT HISPANIC OR LATINO	Equivocal	Stage IIA	55.58	LIVING
TCGA-E2-A15J		Luminal A	NOT HISPANIC OR LATINO	Equivocal	Stage I	53.88	LIVING
TCGA-E2-A15O		Luminal A	NOT HISPANIC OR LATINO	Equivocal	Stage I	50.76	LIVING
TCGA-E2-A15P		Luminal A	NOT HISPANIC OR LATINO	Negative	Stage IA	19.55	LIVING
TCGA-E2-A15R		Luminal A	NOT HISPANIC OR LATINO	Equivocal	Stage IIA	56.9	LIVING
TCGA-E2-A1B1		Luminal A	NOT HISPANIC OR LATINO	Equivocal	Stage IIB	87.16	LIVING
TCGA-E2-A1B4		Luminal A	NOT HISPANIC OR LATINO	Negative	Stage IIIA	32.98	DECEASED
TCGA-E2-A1B6		Luminal A	NOT HISPANIC OR LATINO	Equivocal	Stage IIA	28.48	LIVING
TCGA-E2-A1BC		Luminal A		Negative	Stage IA	16.46	LIVING
TCGA-E2-A1BD		Luminal A	NOT HISPANIC OR LATINO	Equivocal	Stage IIA	37.22	LIVING
TCGA-A2-A04X		HER2-enriched		Positive	Stage IIA	55.39	LIVING
TCGA-A2-A0CY		HER2-enriched	NOT HISPANIC OR LATINO	Negative	Stage IIB	54.96	LIVING
TCGA-A2-A0D1		HER2-enriched	NOT HISPANIC OR LATINO	Positive	Stage IIA	34.53	LIVING
TCGA-A2-A0EQ		HER2-enriched	NOT HISPANIC OR LATINO	Positive	Stage IIA	79.7	LIVING
TCGA-A8-A075		HER2-enriched		Positive	Stage IIB	17.02	LIVING
TCGA-A8-A076		HER2-enriched		Positive	Stage IIA	53.94	LIVING
TCGA-A8-A081		HER2-enriched		Negative	Stage IIA	0	LIVING
TCGA-A8-A08J		HER2-enriched		Negative	Stage IV	37.02	DECEASED
TCGA-A8-A08L		HER2-enriched		Negative	Stage IIIA	9.99	DECEASED
TCGA-A8-A08X		HER2-enriched		Positive	Stage IIIC	42.97	LIVING
TCGA-A8-A092		HER2-enriched		Negative	Stage IIIA	30.95	LIVING
TCGA-A8-A09G		HER2-enriched		Positive	Stage IIIC	0	LIVING
TCGA-A8-A0A7		HER2-enriched		Positive	Stage IIB	0.99	LIVING
TCGA-AN-A04C		HER2-enriched	NOT HISPANIC OR LATINO	Positive	Stage IIB	1.77	LIVING
TCGA-AN-A0FV		HER2-enriched	NOT HISPANIC OR LATINO	Positive	Stage IIA	0.33	LIVING
TCGA-AO-A03L		HER2-enriched	NOT HISPANIC OR LATINO	Positive	Stage IIIA	80.22	LIVING
TCGA-AO-A03N		HER2-enriched	NOT HISPANIC OR LATINO	Negative	Stage IIB	66.72	LIVING
TCGA-AO-A0JE		HER2-enriched	NOT HISPANIC OR LATINO	Positive	Stage IIIA	76.71	LIVING
TCGA-AR-A0TX		HER2-enriched		Positive	Stage IIA	64.78	LIVING
TCGA-AR-A1AT		HER2-enriched	NOT HISPANIC OR LATINO	Positive	Stage IIA	41.79	DECEASED
TCGA-B6-A0I9		HER2-enriched	NOT HISPANIC OR LATINO		Stage IV	11.89	DECEASED
TCGA-B6-A0IK		HER2-enriched	NOT HISPANIC OR LATINO		Stage IIIB	18.76	DECEASED
TCGA-B6-A0RH		HER2-enriched	NOT HISPANIC OR LATINO		Stage IIA	212.09	DECEASED
TCGA-BH-A0AW		HER2-enriched		Positive	Stage IIA	20.43	LIVING
TCGA-BH-A0B7		HER2-enriched	NOT HISPANIC OR LATINO	Positive	Stage IIB	84.07	LIVING
TCGA-BH-A0DZ		HER2-enriched		Positive	Stage IIB	16.26	LIVING
TCGA-BH-A0EE		HER2-enriched		Positive	Stage IIB	30.98	LIVING
TCGA-BH-A18P		HER2-enriched		Positive	Stage I	30.26	DECEASED
TCGA-BH-A18R		HER2-enriched	NOT HISPANIC OR LATINO	Positive	Stage IIA	37.52	DECEASED
TCGA-C8-A12L		HER2-enriched	NOT HISPANIC OR LATINO	Equivocal	Stage IIA	11.93	LIVING
TCGA-C8-A12Q		HER2-enriched	NOT HISPANIC OR LATINO	Positive	Stage IIIA	12.65	DECEASED
TCGA-C8-A12T		HER2-enriched	NOT HISPANIC OR LATINO	Positive	Stage IIA	0	LIVING
TCGA-C8-A130		HER2-enriched	NOT HISPANIC OR LATINO	Equivocal	Stage IIIA	12.16	LIVING
TCGA-C8-A135		HER2-enriched	NOT HISPANIC OR LATINO	Positive	Stage IIB	12.91	LIVING
TCGA-C8-A137		HER2-enriched	NOT HISPANIC OR LATINO	Positive	Stage IIB	12.45	LIVING
TCGA-C8-A138		HER2-enriched	NOT HISPANIC OR LATINO	Equivocal	Stage IIIA	12.48	LIVING
TCGA-C8-A1HF		HER2-enriched	NOT HISPANIC OR LATINO	Positive	Stage IIA	10.91	LIVING
TCGA-D8-A13Z		HER2-enriched	NOT HISPANIC OR LATINO	Negative		20.86	LIVING
TCGA-E2-A14P		HER2-enriched	NOT HISPANIC OR LATINO	Positive	Stage IIIC	40.93	LIVING
TCGA-E2-A14V		HER2-enriched	NOT HISPANIC OR LATINO	Positive	Stage IIB	34.23	LIVING
TCGA-A1-A0SO		Basal-like	NOT HISPANIC OR LATINO	Equivocal	Stage IIB	27.99	LIVING
TCGA-A2-A04P		Basal-like			Stage IIIC	18	DECEASED
TCGA-A2-A04Q		Basal-like		Equivocal	Stage IA	78.35	LIVING
TCGA-A2-A04T		Basal-like		Equivocal	Stage IIA	73.78	LIVING
TCGA-A2-A0CM		Basal-like	NOT HISPANIC OR LATINO	Negative	Stage IIA	24.77	DECEASED
TCGA-A2-A0D0		Basal-like	NOT HISPANIC OR LATINO	Negative	Stage IIA	67.28	LIVING
TCGA-A2-A0ST		Basal-like	NOT HISPANIC OR LATINO		Stage IIA	99.11	LIVING
TCGA-A2-A0SX		Basal-like	NOT HISPANIC OR LATINO	Negative	Stage IA	50.39	LIVING
TCGA-A2-A0T0		Basal-like	NOT HISPANIC OR LATINO	Negative	Stage IIB	17.51	LIVING
TCGA-A2-A0T2		Basal-like	NOT HISPANIC OR LATINO	Negative	Stage IV	8.38	DECEASED
TCGA-A2-A0YE		Basal-like	NOT HISPANIC OR LATINO	Negative	Stage IIB	18.2	LIVING
TCGA-A2-A0YJ		Basal-like	NOT HISPANIC OR LATINO	Negative	Stage IIIA	18.59	LIVING
TCGA-A2-A0YM		Basal-like	NOT HISPANIC OR LATINO		Stage IIA	31.7	LIVING
TCGA-A7-A0CE		Basal-like	NOT HISPANIC OR LATINO	Equivocal	Stage IIA	35.28	LIVING
TCGA-A7-A0DA		Basal-like	NOT HISPANIC OR LATINO	Negative	Stage IIA	35.64	LIVING
TCGA-A7-A13D		Basal-like	NOT HISPANIC OR LATINO	Equivocal	Stage IIA	31.7	LIVING
TCGA-A7-A13E		Basal-like	NOT HISPANIC OR LATINO	Equivocal	Stage IIB	20.17	DECEASED
TCGA-A8-A07C		Basal-like		Negative	Stage IIA	33.97	LIVING
TCGA-A8-A07O		Basal-like		Negative	Stage IIA	9.99	LIVING
TCGA-A8-A07U		Basal-like		Negative	Stage IIIA	24.97	LIVING
TCGA-A8-A08H		Basal-like		Positive	Stage IIA	0	LIVING
TCGA-A8-A08R		Basal-like		Negative	Stage IIB	0.99	LIVING
TCGA-AN-A04D		Basal-like	NOT HISPANIC OR LATINO	Negative	Stage IIB	1.71	LIVING
TCGA-AN-A0AL		Basal-like	NOT HISPANIC OR LATINO	Negative	Stage IIIB	7.46	LIVING
TCGA-AN-A0AR		Basal-like	NOT HISPANIC OR LATINO	Negative	Stage IIA	0.33	LIVING
TCGA-AN-A0AT		Basal-like	NOT HISPANIC OR LATINO	Negative	Stage IIA	0.33	LIVING
TCGA-AN-A0FL		Basal-like	NOT HISPANIC OR LATINO	Positive	Stage IIA	7.59	LIVING
TCGA-AN-A0G0		Basal-like	NOT HISPANIC OR LATINO	Negative	Stage IIA	0.53	LIVING
TCGA-AN-A0XU		Basal-like	NOT HISPANIC OR LATINO	Negative	Stage IIA	0.33	LIVING
TCGA-AO-A0J4		Basal-like	NOT HISPANIC OR LATINO	Negative	Stage IA	52.14	LIVING
TCGA-AO-A0J6		Basal-like	NOT HISPANIC OR LATINO	Negative	Stage IIA	37.45	LIVING
TCGA-AO-A0JL		Basal-like	NOT HISPANIC OR LATINO	Negative	Stage IIIA	55.29	LIVING
TCGA-AO-A124		Basal-like	NOT HISPANIC OR LATINO	Negative	Stage IIA	115.18	LIVING
TCGA-AO-A128		Basal-like	NOT HISPANIC OR LATINO	Negative	Stage IIA	106.7	LIVING
TCGA-AO-A129		Basal-like	NOT HISPANIC OR LATINO	Negative	Stage IIB	107.95	LIVING
TCGA-AQ-A04J		Basal-like	NOT HISPANIC OR LATINO	Negative	Stage IIA	26.91	LIVING
TCGA-AR-A0TS		Basal-like	NOT HISPANIC OR LATINO	Negative	Stage IIB	84.03	LIVING
TCGA-AR-A0TU		Basal-like		Negative	Stage IIA	23.29	LIVING
TCGA-AR-A0U0		Basal-like			Stage IIB	65.31	LIVING
TCGA-AR-A0U4		Basal-like	NOT HISPANIC OR LATINO	Negative	Stage IIA	107.13	LIVING
TCGA-AR-A1AH		Basal-like	NOT HISPANIC OR LATINO	Negative	Stage IIB	125.07	LIVING
TCGA-AR-A1AI		Basal-like	NOT HISPANIC OR LATINO	Equivocal	Stage IIA	108.28	LIVING
TCGA-AR-A1AJ		Basal-like	NOT HISPANIC OR LATINO	Negative	Stage I	100.92	LIVING
TCGA-AR-A1AQ		Basal-like	NOT HISPANIC OR LATINO	Equivocal	Stage IIA	99.24	LIVING
TCGA-AR-A1AR		Basal-like	NOT HISPANIC OR LATINO	Negative	Stage IIIA	17.21	DECEASED
TCGA-AR-A1AY		Basal-like	NOT HISPANIC OR LATINO	Negative	Stage I	33.71	LIVING
TCGA-B6-A0I2		Basal-like	NOT HISPANIC OR LATINO		Stage IA	143.27	LIVING
TCGA-B6-A0I6		Basal-like	NOT HISPANIC OR LATINO		Stage IIA	32.56	DECEASED
TCGA-B6-A0IQ		Basal-like	NOT HISPANIC OR LATINO		Stage IIIA	140.77	LIVING
TCGA-B6-A0RE		Basal-like	NOT HISPANIC OR LATINO		Stage X	255.49	LIVING
TCGA-B6-A0RT		Basal-like	NOT HISPANIC OR LATINO		Stage IIIA	89.39	LIVING
TCGA-B6-A0WX		Basal-like	NOT HISPANIC OR LATINO		Stage IIIA	20.99	DECEASED
TCGA-BH-A0AV		Basal-like			Stage I	59.79	LIVING
TCGA-BH-A0B3		Basal-like		Negative	Stage IIB	39.52	LIVING
TCGA-BH-A0B9		Basal-like		Negative	Stage IA	51.64	LIVING
TCGA-BH-A0BL		Basal-like	NOT HISPANIC OR LATINO	Negative	Stage I	74.84	LIVING
TCGA-BH-A0BW		Basal-like	NOT HISPANIC OR LATINO		Stage I	77.89	LIVING
TCGA-BH-A0DL		Basal-like	NOT HISPANIC OR LATINO	Negative	Stage IIA	78.22	LIVING
TCGA-BH-A0E0		Basal-like		Negative	Stage IIIC	4.4	LIVING
TCGA-BH-A0E6		Basal-like		Equivocal	Stage IA	9.63	LIVING
TCGA-BH-A0HL		Basal-like		Equivocal	Stage IIB	2.37	LIVING
TCGA-BH-A0HN		Basal-like		Equivocal	Stage IA	16.95	LIVING
TCGA-BH-A0RX		Basal-like		Negative	Stage IIA	5.58	LIVING
TCGA-BH-A18G		Basal-like	NOT HISPANIC OR LATINO	Negative	Stage IA	4.89	LIVING
TCGA-BH-A18V		Basal-like	NOT HISPANIC OR LATINO	Negative	Stage IIB	51.12	DECEASED
TCGA-BH-A1F0		Basal-like	NOT HISPANIC OR LATINO	Negative	Stage IIA	25.79	DECEASED
TCGA-C8-A12K		Basal-like	NOT HISPANIC OR LATINO		Stage IIB	0	LIVING
TCGA-C8-A12V		Basal-like	NOT HISPANIC OR LATINO	Negative	Stage IIA	12.65	LIVING
TCGA-C8-A131		Basal-like	NOT HISPANIC OR LATINO	Negative	Stage IIIA	13.5	LIVING
TCGA-C8-A134		Basal-like	NOT HISPANIC OR LATINO	Equivocal	Stage IIA	12.58	LIVING
TCGA-D8-A143		Basal-like	NOT HISPANIC OR LATINO	Negative	Stage IIA	14.16	LIVING
TCGA-E2-A14R		Basal-like	NOT HISPANIC OR LATINO	Negative	Stage IIA	38.57	LIVING
TCGA-E2-A14Y		Basal-like	NOT HISPANIC OR LATINO	Equivocal	Stage IIA	69.28	LIVING
TCGA-E2-A150		Basal-like	NOT HISPANIC OR LATINO	Negative	Stage IIA	63.57	LIVING
TCGA-E2-A158		Basal-like	NOT HISPANIC OR LATINO	Negative	Stage IIA	14.78	LIVING
TCGA-E2-A159		Basal-like	NOT HISPANIC OR LATINO		Stage IIA	25.03	LIVING
TCGA-E2-A1AZ		Basal-like	HISPANIC OR LATINO	Indeterminate	Stage IIB	76.51	LIVING
TCGA-E2-A1B5		Basal-like	NOT HISPANIC OR LATINO	Negative	Stage IIA	32.33	LIVING
TCGA-3C-AAAU			NOT HISPANIC OR LATINO	Negative	Stage X	132.95	LIVING
TCGA-3C-AALI			NOT HISPANIC OR LATINO	Positive	Stage IIB	131.57	LIVING
TCGA-3C-AALJ			NOT HISPANIC OR LATINO	Indeterminate	Stage IIB	48.42	LIVING
TCGA-3C-AALK			NOT HISPANIC OR LATINO	Positive	Stage IA	47.57	LIVING
TCGA-4H-AAAK			NOT HISPANIC OR LATINO	Equivocal	Stage IIIA	11.43	LIVING
TCGA-5L-AAT0			HISPANIC OR LATINO	Negative	Stage IIA	48.52	LIVING
TCGA-5L-AAT1			HISPANIC OR LATINO	Equivocal	Stage IV	48.32	LIVING
TCGA-A1-A0SB			NOT HISPANIC OR LATINO	Negative	Stage I	8.51	LIVING
TCGA-A1-A0SF			NOT HISPANIC OR LATINO	Negative	Stage IIA	48.06	LIVING
TCGA-A1-A0SG			NOT HISPANIC OR LATINO	Negative	Stage IIB	14.26	LIVING
TCGA-A1-A0SI			NOT HISPANIC OR LATINO	Negative	Stage IIB	20.86	LIVING
TCGA-A1-A0SN			NOT HISPANIC OR LATINO	Positive	Stage IIA	39.29	LIVING
TCGA-A1-A0SQ			NOT HISPANIC OR LATINO	Negative	Stage IIB	18.2	LIVING
TCGA-A2-A0CK			NOT HISPANIC OR LATINO	Negative	Stage IIIA	136.63	LIVING
TCGA-A2-A0CO			NOT HISPANIC OR LATINO	Negative	Stage IIB	114.72	DECEASED
TCGA-A2-A0CR			NOT HISPANIC OR LATINO	Negative	Stage IIB	107.85	LIVING
TCGA-A2-A0EP			NOT HISPANIC OR LATINO	Negative	Stage I	118.36	LIVING
TCGA-A2-A0YT			NOT HISPANIC OR LATINO		Stage IIIB	23.75	DECEASED
TCGA-A2-A1FW			NOT HISPANIC OR LATINO	Negative	Stage IIIA	17.35	LIVING
TCGA-A2-A1FX			NOT HISPANIC OR LATINO		Stage IIIA	60.68	LIVING
TCGA-A2-A1FZ			NOT HISPANIC OR LATINO	Negative	Stage IIA	22.44	LIVING
TCGA-A2-A1G4			NOT HISPANIC OR LATINO	Negative	Stage IIIA	19.55	LIVING
TCGA-A2-A1G6			NOT HISPANIC OR LATINO	Negative	Stage IIIA	16.46	LIVING
TCGA-A2-A259			NOT HISPANIC OR LATINO	Negative	Stage I	52.43	LIVING
TCGA-A2-A25A			NOT HISPANIC OR LATINO	Equivocal	Stage IIA	107.62	LIVING
TCGA-A2-A25B			NOT HISPANIC OR LATINO	Equivocal	Stage IIB	42.41	LIVING
TCGA-A2-A25C			NOT HISPANIC OR LATINO	Negative	Stage IIB	17.18	LIVING
TCGA-A2-A25D			NOT HISPANIC OR LATINO	Negative	Stage IIIC	18.13	LIVING
TCGA-A2-A25E			NOT HISPANIC OR LATINO	Equivocal	Stage IIIA	105.26	LIVING
TCGA-A2-A25F			NOT HISPANIC OR LATINO	Negative	Stage IIA	10.58	LIVING
TCGA-A2-A3KC			NOT HISPANIC OR LATINO	Equivocal	Stage IIB	36.2	LIVING
TCGA-A2-A3KD			NOT HISPANIC OR LATINO	Negative	Stage IIIA	39.62	LIVING
TCGA-A2-A3XS			NOT HISPANIC OR LATINO		Stage IIIA	33.9	DECEASED
TCGA-A2-A3XT			NOT HISPANIC OR LATINO	Negative	Stage IIB	91	LIVING
TCGA-A2-A3XU			NOT HISPANIC OR LATINO		Stage IIB	29.96	DECEASED
TCGA-A2-A3XV			NOT HISPANIC OR LATINO	Equivocal	Stage IIA	32.72	LIVING
TCGA-A2-A3XW			NOT HISPANIC OR LATINO	Negative	Stage IIB	56.24	LIVING
TCGA-A2-A3XX			NOT HISPANIC OR LATINO	Negative	Stage IIA	47.27	DECEASED
TCGA-A2-A3XY			NOT HISPANIC OR LATINO	Negative	Stage IIB	35.91	DECEASED
TCGA-A2-A3XZ			NOT HISPANIC OR LATINO	Positive	Stage I	50.33	LIVING
TCGA-A2-A4RW			NOT HISPANIC OR LATINO	Negative	Stage IIIC	7.29	LIVING
TCGA-A2-A4RX			NOT HISPANIC OR LATINO	Negative	Stage IIA	24.38	LIVING
TCGA-A2-A4RY			NOT HISPANIC OR LATINO	Negative	Stage IIIC	21.29	LIVING
TCGA-A2-A4S0			NOT HISPANIC OR LATINO	Negative	Stage IIA	23.19	LIVING
TCGA-A2-A4S1			NOT HISPANIC OR LATINO	Negative	Stage IIA	26.94	LIVING
TCGA-A2-A4S2			NOT HISPANIC OR LATINO	Negative	Stage IIIA	21.12	LIVING
TCGA-A2-A4S3			NOT HISPANIC OR LATINO	Negative	Stage IIB	21.88	LIVING
TCGA-A7-A13G			NOT HISPANIC OR LATINO	Negative	Stage IIA	23.59	LIVING
TCGA-A7-A13H			NOT HISPANIC OR LATINO	Equivocal	Stage IIB	29.53	LIVING
TCGA-A7-A26E			NOT HISPANIC OR LATINO	Negative	Stage IIIA	31.34	LIVING
TCGA-A7-A26F			NOT HISPANIC OR LATINO	Equivocal	Stage IA	24.24	LIVING
TCGA-A7-A26G			NOT HISPANIC OR LATINO	Negative	Stage IIA	23.72	LIVING
TCGA-A7-A26H			NOT HISPANIC OR LATINO	Equivocal	Stage IIA	23.78	LIVING
TCGA-A7-A26I			NOT HISPANIC OR LATINO	Equivocal	Stage IIA	21.71	LIVING
TCGA-A7-A26J			NOT HISPANIC OR LATINO	Negative	Stage IIA	20.6	LIVING
TCGA-A7-A2KD			NOT HISPANIC OR LATINO	Positive	Stage IIIA	22.31	LIVING
TCGA-A7-A3IY			NOT HISPANIC OR LATINO	Negative	Stage I	11.33	LIVING
TCGA-A7-A3IZ			NOT HISPANIC OR LATINO	Equivocal	Stage IIA	10.58	LIVING
TCGA-A7-A3J0			NOT HISPANIC OR LATINO	Negative	Stage IIA	10.28	LIVING
TCGA-A7-A3J1			NOT HISPANIC OR LATINO	Negative	Stage IA	11.27	LIVING
TCGA-A7-A3RF			NOT HISPANIC OR LATINO	Negative	Stage IIA	13.4	LIVING
TCGA-A7-A425			NOT HISPANIC OR LATINO	Indeterminate	Stage IIIC	14.68	LIVING
TCGA-A7-A426			NOT HISPANIC OR LATINO	Negative	Stage IIIC	11.96	LIVING
TCGA-A7-A4SA			NOT HISPANIC OR LATINO	Negative	Stage IIB	14.91	LIVING
TCGA-A7-A4SC			NOT HISPANIC OR LATINO	Equivocal	Stage IIB	14.65	LIVING
TCGA-A7-A4SD			NOT HISPANIC OR LATINO	Equivocal	Stage IIA	14.49	LIVING
TCGA-A7-A4SE			NOT HISPANIC OR LATINO	Negative	Stage IIA	21.16	LIVING
TCGA-A7-A4SF			NOT HISPANIC OR LATINO	Positive	Stage IIA	17.9	LIVING
TCGA-A7-A56D			NOT HISPANIC OR LATINO	Negative	Stage IIA	14.72	LIVING
TCGA-A7-A5ZV					N0	B9EEEAF9-5A04-4F93-B2FB-897377BD57F4	12.09
TCGA-A7-A5ZW			NOT HISPANIC OR LATINO	Negative	Stage IIA	10.71	LIVING
TCGA-A7-A5ZX			NOT HISPANIC OR LATINO	Negative	Stage IIIC	11.04	LIVING
TCGA-A7-A6VV			NOT HISPANIC OR LATINO	Negative	Stage IIA	10.28	LIVING
TCGA-A7-A6VW			NOT HISPANIC OR LATINO	Negative	Stage IIA	9.36	LIVING
TCGA-A7-A6VY			NOT HISPANIC OR LATINO	Negative	Stage IIB	8.74	LIVING
TCGA-A8-A08S				Positive	Stage IIA	32.98	LIVING
TCGA-A8-A09E				Positive	Stage IIIB	49.01	LIVING
TCGA-AC-A23C				Positive	Stage IIB	19.22	LIVING
TCGA-AC-A23E					Stage IIB	22.93	LIVING
TCGA-AC-A23G				Positive	Stage IIA	73.85	LIVING
TCGA-AC-A2B8			NOT HISPANIC OR LATINO	Negative	Stage IIB	22.24	LIVING
TCGA-AC-A2BK				Negative	Stage IIIA	73	LIVING
TCGA-AC-A2BM					Stage IIB	99.28	LIVING
TCGA-AC-A2FB			NOT HISPANIC OR LATINO	Positive	Stage IIA	40.54	LIVING
TCGA-AC-A2FE			NOT HISPANIC OR LATINO		Stage IIIC	86.6	DECEASED
TCGA-AC-A2FF			NOT HISPANIC OR LATINO		Stage IIB	90.64	LIVING
TCGA-AC-A2FG					Stage IIB	60.87	LIVING
TCGA-AC-A2FK			HISPANIC OR LATINO		Stage IIIC	87.06	LIVING
TCGA-AC-A2FM			NOT HISPANIC OR LATINO		Stage IIB	26.02	DECEASED
TCGA-AC-A2FO			NOT HISPANIC OR LATINO	Negative	Stage IIB	74.08	LIVING
TCGA-AC-A2QH			NOT HISPANIC OR LATINO	Negative	Stage IIB	33.02	LIVING
TCGA-AC-A2QI			NOT HISPANIC OR LATINO	Negative	Stage IIIA	19.32	LIVING
TCGA-AC-A3BB			NOT HISPANIC OR LATINO	Negative	Stage IIIA	32.42	LIVING
TCGA-AC-A3EH			NOT HISPANIC OR LATINO	Negative	Stage IIIC	6.47	DECEASED
TCGA-AC-A3OD			NOT HISPANIC OR LATINO	Negative	Stage IIB	14.82	LIVING
TCGA-AC-A3QP			NOT HISPANIC OR LATINO	Equivocal	Stage IIB	22.17	LIVING
TCGA-AC-A3QQ			NOT HISPANIC OR LATINO	Positive	Stage IA	24.11	LIVING
TCGA-AC-A3TM			NOT HISPANIC OR LATINO	Equivocal	Stage IIIA	25.03	LIVING
TCGA-AC-A3TN			NOT HISPANIC OR LATINO	Positive	Stage IIB	14.98	LIVING
TCGA-AC-A3W6			NOT HISPANIC OR LATINO	Negative	Stage IIIA	19.78	LIVING
TCGA-AC-A3W7			NOT HISPANIC OR LATINO	Negative	Stage IIB	15.47	LIVING
TCGA-AC-A3YJ			NOT HISPANIC OR LATINO		Stage IIA	24.77	LIVING
TCGA-AC-A4ZE			NOT HISPANIC OR LATINO	Positive	Stage IIB	29.24	LIVING
TCGA-AC-A5EH			NOT HISPANIC OR LATINO	Negative	Stage IIB	16.79	LIVING
TCGA-AC-A5EI			NOT HISPANIC OR LATINO	Negative	Stage IB	14.52	LIVING
TCGA-AC-A5XS			NOT HISPANIC OR LATINO	Negative	Stage IIA	19.32	LIVING
TCGA-AC-A5XU			NOT HISPANIC OR LATINO	Negative	Stage IIB	14.95	LIVING
TCGA-AC-A62X			NOT HISPANIC OR LATINO		Stage IIA	13.7	LIVING
TCGA-AC-A62Y			NOT HISPANIC OR LATINO	Negative	Stage IIB	17.41	LIVING
TCGA-AC-A6IV			NOT HISPANIC OR LATINO	Equivocal	Stage IIB	18.66	LIVING
TCGA-AC-A6IW			NOT HISPANIC OR LATINO	Negative	Stage IIA	13.57	LIVING
TCGA-AC-A6IX			NOT HISPANIC OR LATINO		Stage IIIC	12.25	LIVING
TCGA-AC-A6NO			NOT HISPANIC OR LATINO	Negative	Stage IIB	1.68	LIVING
TCGA-AC-A7VB			NOT HISPANIC OR LATINO		Stage IIA	8.21	LIVING
TCGA-AC-A7VC			NOT HISPANIC OR LATINO	Negative	Stage IIB	0.03	LIVING
TCGA-AC-A8OP			NOT HISPANIC OR LATINO	Indeterminate	Stage IA	20.17	LIVING
TCGA-AC-A8OR			NOT HISPANIC OR LATINO	Negative	Stage IA	1.31	LIVING
TCGA-AC-A8OS			NOT HISPANIC OR LATINO	Positive	Stage IIA	2.3	LIVING
TCGA-AO-A0J5			NOT HISPANIC OR LATINO	Equivocal	Stage IV	26.02	DECEASED
TCGA-AO-A1KO			NOT HISPANIC OR LATINO	Negative	Stage IIB	20.43	LIVING
TCGA-AO-A1KP			NOT HISPANIC OR LATINO	Negative	Stage IIA	97.01	LIVING
TCGA-AO-A1KQ			NOT HISPANIC OR LATINO	Negative	Stage IIIB	61.83	LIVING
TCGA-AO-A1KR			NOT HISPANIC OR LATINO	Negative	Stage IIA	82.56	LIVING
TCGA-AO-A1KS			NOT HISPANIC OR LATINO	Equivocal	Stage IIA	11.5	LIVING
TCGA-AO-A1KT			NOT HISPANIC OR LATINO	Equivocal	Stage IIA	17.77	LIVING
TCGA-AQ-A1H2			NOT HISPANIC OR LATINO	Indeterminate	Stage IIIA	15.6	LIVING
TCGA-AQ-A1H3			NOT HISPANIC OR LATINO	Negative	Stage IIIC	32.49	LIVING
TCGA-AQ-A54O			NOT HISPANIC OR LATINO	Negative	Stage IIA	32.88	LIVING
TCGA-AQ-A7U7			NOT HISPANIC OR LATINO	Negative	Stage IIIA	19.19	DECEASED
TCGA-AR-A1AM			NOT HISPANIC OR LATINO	Equivocal	Stage IIIA	98.26	LIVING
TCGA-AR-A24H			NOT HISPANIC OR LATINO	Negative	Stage IIA	160.78	LIVING
TCGA-AR-A24K				Equivocal	Stage IIA	50.85	LIVING
TCGA-AR-A24L			NOT HISPANIC OR LATINO	Equivocal	Stage IIB	94.15	DECEASED
TCGA-AR-A24M			NOT HISPANIC OR LATINO	Negative	Stage IIIA	120.24	LIVING
TCGA-AR-A24N			NOT HISPANIC OR LATINO	Equivocal	Stage I	99.7	LIVING
TCGA-AR-A24O			NOT HISPANIC OR LATINO	Negative	Stage IIIA	118.5	LIVING
TCGA-AR-A24P			NOT HISPANIC OR LATINO	Equivocal	Stage I	2.76	LIVING
TCGA-AR-A24Q				Negative	Stage IIB	104.2	LIVING
TCGA-AR-A24R			NOT HISPANIC OR LATINO	Negative	Stage IIIA	112.68	LIVING
TCGA-AR-A24S			NOT HISPANIC OR LATINO	Negative	Stage I	97.77	LIVING
TCGA-AR-A24T			NOT HISPANIC OR LATINO	Equivocal	Stage IIIC	105.19	LIVING
TCGA-AR-A24U			NOT HISPANIC OR LATINO	Positive	Stage IIA	102.76	LIVING
TCGA-AR-A24W				Negative	Stage IIB	50.92	LIVING
TCGA-AR-A24X				Equivocal	Stage IIA	98.69	LIVING
TCGA-AR-A24Z				Negative	Stage IIA	98.59	LIVING
TCGA-AR-A250			NOT HISPANIC OR LATINO	Equivocal	Stage IIA	88.93	LIVING
TCGA-AR-A251			NOT HISPANIC OR LATINO	Equivocal	Stage IIIA	99.54	LIVING
TCGA-AR-A252			NOT HISPANIC OR LATINO	Negative	Stage I	93.23	LIVING
TCGA-AR-A254			NOT HISPANIC OR LATINO	Positive	Stage IIIA	85.58	LIVING
TCGA-AR-A255			NOT HISPANIC OR LATINO	Positive	Stage I	70.99	LIVING
TCGA-AR-A256				Negative	Stage IIA	93.76	DECEASED
TCGA-AR-A2LE			NOT HISPANIC OR LATINO		Stage I	166.29	LIVING
TCGA-AR-A2LH			NOT HISPANIC OR LATINO	Equivocal	Stage III	20.24	DECEASED
TCGA-AR-A2LJ			NOT HISPANIC OR LATINO	Positive	Stage IIIA	86.47	LIVING
TCGA-AR-A2LK			NOT HISPANIC OR LATINO	Equivocal	Stage III	54.17	DECEASED
TCGA-AR-A2LL			NOT HISPANIC OR LATINO	Equivocal	Stage IIB	66.1	LIVING
TCGA-AR-A2LM			NOT HISPANIC OR LATINO		Stage II	63.57	LIVING
TCGA-AR-A2LN			NOT HISPANIC OR LATINO	Negative	Stage IIA	38.14	LIVING
TCGA-AR-A2LO			NOT HISPANIC OR LATINO	Equivocal	Stage IIB	39.36	LIVING
TCGA-AR-A2LQ			NOT HISPANIC OR LATINO	Negative	Stage IIB	40.51	LIVING
TCGA-AR-A5QM			NOT HISPANIC OR LATINO	Equivocal	Stage IIA	73.29	LIVING
TCGA-AR-A5QN			NOT HISPANIC OR LATINO	Positive	Stage IIIC	33.28	LIVING
TCGA-AR-A5QP			NOT HISPANIC OR LATINO	Equivocal	Stage IIB	38.93	LIVING
TCGA-AR-A5QQ			NOT HISPANIC OR LATINO	Negative	Stage IIIA	10.58	DECEASED
TCGA-B6-A0I1			NOT HISPANIC OR LATINO		Stage IIA	77.56	DECEASED
TCGA-B6-A1KF			NOT HISPANIC OR LATINO	Equivocal	Stage IIB	101.45	LIVING
TCGA-B6-A1KI			NOT HISPANIC OR LATINO	Equivocal	Stage I	73.46	LIVING
TCGA-B6-A1KN			NOT HISPANIC OR LATINO		Stage IIIB	139.06	LIVING
TCGA-B6-A2IU			HISPANIC OR LATINO		Stage IIA	170.04	LIVING
TCGA-B6-A3ZX			NOT HISPANIC OR LATINO	Negative	Stage IV	37.84	DECEASED
TCGA-B6-A401			NOT HISPANIC OR LATINO	Negative	Stage IIA	85.28	LIVING
TCGA-B6-A408			NOT HISPANIC OR LATINO	Equivocal	Stage IIIC	68.07	LIVING
TCGA-B6-A409			NOT HISPANIC OR LATINO	Equivocal	Stage IIIA	18.82	DECEASED
TCGA-B6-A40B			NOT HISPANIC OR LATINO	Negative	Stage I	103.55	LIVING
TCGA-B6-A40C			NOT HISPANIC OR LATINO	Negative	Stage IIB	71.09	LIVING
TCGA-BH-A0B2
TCGA-BH-A0B6			NOT HISPANIC OR LATINO	Positive	Stage I	81.57	LIVING
TCGA-BH-A0DV				Negative	Stage IIIA	67.81	LIVING
TCGA-BH-A1EX			NOT HISPANIC OR LATINO	Positive	Stage IIB	49.54	DECEASED
TCGA-BH-A1EY			NOT HISPANIC OR LATINO	Negative	Stage IIA	17.67	DECEASED
TCGA-BH-A1F2			NOT HISPANIC OR LATINO	Positive	Stage IIIB	31.5	DECEASED
TCGA-BH-A1F5			NOT HISPANIC OR LATINO	Negative	Stage IIA	89.09	DECEASED
TCGA-BH-A1F6			NOT HISPANIC OR LATINO	Negative		97.4	DECEASED
TCGA-BH-A1F8			NOT HISPANIC OR LATINO	Positive	Stage IIIB	25.07	DECEASED
TCGA-BH-A1FB			NOT HISPANIC OR LATINO	Negative	Stage IIB	120.53	DECEASED
TCGA-BH-A1FC			NOT HISPANIC OR LATINO	Negative	Stage IIA	114.06	DECEASED
TCGA-BH-A1FD			NOT HISPANIC OR LATINO	Negative	Stage I	33.15	DECEASED
TCGA-BH-A1FE			NOT HISPANIC OR LATINO		Stage IIB	74.67	DECEASED
TCGA-BH-A1FG			NOT HISPANIC OR LATINO	Negative	Stage I	122.73	DECEASED
TCGA-BH-A1FH			NOT HISPANIC OR LATINO		Stage IV	33.97	DECEASED
TCGA-BH-A1FJ			NOT HISPANIC OR LATINO		Stage IIIA	63.3	DECEASED
TCGA-BH-A1FL			NOT HISPANIC OR LATINO		Stage IIB	54.96	DECEASED
TCGA-BH-A1FM			NOT HISPANIC OR LATINO		Stage IIIA	45.6	DECEASED
TCGA-BH-A1FN			NOT HISPANIC OR LATINO		Stage IIA	72.01	DECEASED
TCGA-BH-A1FR			NOT HISPANIC OR LATINO		Stage IIIB	53.94	DECEASED
TCGA-BH-A201			NOT HISPANIC OR LATINO	Negative	Stage IA	28.12	LIVING
TCGA-BH-A28O			NOT HISPANIC OR LATINO	Negative	Stage IIIC	36.79	LIVING
TCGA-BH-A28Q			NOT HISPANIC OR LATINO	Negative	Stage IIB	36.76	LIVING
TCGA-BH-A2L8			NOT HISPANIC OR LATINO	Negative	Stage IIA	20.11	LIVING
TCGA-BH-A42T			NOT HISPANIC OR LATINO	Positive	Stage IIA	10.51	DECEASED
TCGA-BH-A42U			NOT HISPANIC OR LATINO	Negative	Stage IIA	110.51	LIVING
TCGA-BH-A42V			NOT HISPANIC OR LATINO	Negative	Stage IB	20.86	LIVING
TCGA-BH-A5IZ			NOT HISPANIC OR LATINO	Negative	Stage IIB	18.63	LIVING
TCGA-BH-A5J0			NOT HISPANIC OR LATINO	Negative	Stage IA	23.49	LIVING
TCGA-BH-A6R8			NOT HISPANIC OR LATINO		Stage IIA	9.63	LIVING
TCGA-BH-A6R9			NOT HISPANIC OR LATINO	Negative	Stage IIA	5.26	LIVING
TCGA-BH-A8FY			NOT HISPANIC OR LATINO	Negative	Stage IA	9.69	DECEASED
TCGA-BH-A8FZ			NOT HISPANIC OR LATINO	Equivocal	Stage IA	18.86	LIVING
TCGA-BH-A8G0			NOT HISPANIC OR LATINO	Negative	Stage IIB	21.75	LIVING
TCGA-BH-AB28			NOT HISPANIC OR LATINO	Negative	Stage IIIA	9.43	LIVING
TCGA-C8-A1HE			NOT HISPANIC OR LATINO	Equivocal	Stage IIA	12.32	LIVING
TCGA-C8-A1HJ			NOT HISPANIC OR LATINO	Negative	Stage IIA	0.16	LIVING
TCGA-C8-A1HK			NOT HISPANIC OR LATINO	Positive	Stage IIB	12.02	LIVING
TCGA-C8-A1HO			NOT HISPANIC OR LATINO	Negative	Stage IIIC	12.32	LIVING
TCGA-C8-A26V			NOT HISPANIC OR LATINO	Negative	Stage IIIA	20.24	LIVING
TCGA-C8-A26W			NOT HISPANIC OR LATINO	Equivocal	Stage IIB	12.52	LIVING
TCGA-C8-A26X			NOT HISPANIC OR LATINO	Negative	Stage IIA	12.35	LIVING
TCGA-C8-A26Y			NOT HISPANIC OR LATINO	Negative	Stage IIA	12.94	LIVING
TCGA-C8-A273			NOT HISPANIC OR LATINO	Negative	Stage IIB	16.85	LIVING
TCGA-C8-A274			NOT HISPANIC OR LATINO	Negative	Stage IIA	16.69	LIVING
TCGA-C8-A275			NOT HISPANIC OR LATINO		Stage IIA	0.03	LIVING
TCGA-C8-A278			NOT HISPANIC OR LATINO	Positive	Stage IIIA	9.76	LIVING
TCGA-C8-A27A			NOT HISPANIC OR LATINO	Negative	Stage IIB	24.54	LIVING
TCGA-C8-A27B			NOT HISPANIC OR LATINO	Negative	Stage IIB	14.42	LIVING
TCGA-C8-A3M7			NOT HISPANIC OR LATINO	Negative	Stage IIIB	33.97	DECEASED
TCGA-C8-A3M8			NOT HISPANIC OR LATINO	Positive	Stage IA	12.94	LIVING
TCGA-C8-A8HP			NOT HISPANIC OR LATINO	Positive	Stage IIIA	13.01	LIVING
TCGA-C8-A8HQ			NOT HISPANIC OR LATINO	Negative	Stage IIB	12.48	LIVING
TCGA-C8-A8HR			NOT HISPANIC OR LATINO		Stage IIIA	13.4	LIVING
TCGA-C8-A9FZ			NOT HISPANIC OR LATINO	Negative	Stage IIB	19.45	LIVING
TCGA-D8-A146			NOT HISPANIC OR LATINO	Negative	Stage IIA	21.12	LIVING
TCGA-D8-A1J8			NOT HISPANIC OR LATINO	Negative	Stage IIB	14.16	LIVING
TCGA-D8-A1JA			NOT HISPANIC OR LATINO	Positive		16.49	LIVING
TCGA-D8-A1JB			NOT HISPANIC OR LATINO	Equivocal	Stage IIB	55.45	LIVING
TCGA-D8-A1JC			NOT HISPANIC OR LATINO	Negative	Stage IIIA	15.77	LIVING
TCGA-D8-A1JF			NOT HISPANIC OR LATINO	Negative	Stage IIIA	12.02	LIVING
TCGA-D8-A1JG			NOT HISPANIC OR LATINO	Equivocal	Stage IIA	52.96	LIVING
TCGA-D8-A1JH			NOT HISPANIC OR LATINO	Negative	Stage IA	13.99	LIVING
TCGA-D8-A1JI			NOT HISPANIC OR LATINO	Negative	Stage IIA	18.96	LIVING
TCGA-D8-A1JJ			NOT HISPANIC OR LATINO	Negative	Stage IIA	20.07	LIVING
TCGA-D8-A1JL			NOT HISPANIC OR LATINO	Negative	Stage IIA	20.07	LIVING
TCGA-D8-A1JM			NOT HISPANIC OR LATINO	Negative	Stage IIB	19.38	LIVING
TCGA-D8-A1JN			NOT HISPANIC OR LATINO	Indeterminate	Stage IIIC	20.37	LIVING
TCGA-D8-A1JP			NOT HISPANIC OR LATINO	Negative	Stage IA	20.99	LIVING
TCGA-D8-A1JS			NOT HISPANIC OR LATINO	Negative	Stage IA	12.19	LIVING
TCGA-D8-A1JT			NOT HISPANIC OR LATINO	Equivocal	Stage IIA	13.3	LIVING
TCGA-D8-A1JU			NOT HISPANIC OR LATINO	Negative	Stage IA	14.68	LIVING
TCGA-D8-A1X5			NOT HISPANIC OR LATINO	Positive	Stage IIIC	18.56	LIVING
TCGA-D8-A1X6			NOT HISPANIC OR LATINO	Negative	Stage IIIA	17.77	LIVING
TCGA-D8-A1X7			NOT HISPANIC OR LATINO	Negative	Stage IIA	16.72	LIVING
TCGA-D8-A1X8			NOT HISPANIC OR LATINO	Negative	Stage IIIA	25.72	LIVING
TCGA-D8-A1X9			NOT HISPANIC OR LATINO	Indeterminate	Stage IIB	23.88	LIVING
TCGA-D8-A1XA			NOT HISPANIC OR LATINO	Equivocal	Stage IA	27.56	LIVING
TCGA-D8-A1XB			NOT HISPANIC OR LATINO	Negative	Stage IIB	18.13	LIVING
TCGA-D8-A1XC			NOT HISPANIC OR LATINO	Negative	Stage IIIB	12.39	DECEASED
TCGA-D8-A1XD			NOT HISPANIC OR LATINO	Negative	Stage IIIA	17.15	LIVING
TCGA-D8-A1XF			NOT HISPANIC OR LATINO	Negative	Stage IIA	15.21	LIVING
TCGA-D8-A1XG			NOT HISPANIC OR LATINO	Negative	Stage IIIB	14.72	LIVING
TCGA-D8-A1XK			NOT HISPANIC OR LATINO	Negative	Stage IIB	14.49	LIVING
TCGA-D8-A1XM			NOT HISPANIC OR LATINO	Negative	Stage IA	17.67	LIVING
TCGA-D8-A1XO			NOT HISPANIC OR LATINO	Negative	Stage IIB	55.26	LIVING
TCGA-D8-A1XQ			NOT HISPANIC OR LATINO	Negative	Stage IIA	16.39	LIVING
TCGA-D8-A1XR			NOT HISPANIC OR LATINO	Negative	Stage IIB	15.83	LIVING
TCGA-D8-A1XS			NOT HISPANIC OR LATINO	Positive	Stage IIIC	16.29	LIVING
TCGA-D8-A1XT			NOT HISPANIC OR LATINO	Positive	Stage IIA	16.62	LIVING
TCGA-D8-A1XU			NOT HISPANIC OR LATINO	Negative	Stage IA	12.98	LIVING
TCGA-D8-A1XV			NOT HISPANIC OR LATINO	Equivocal	Stage IIA	15.14	LIVING
TCGA-D8-A1XY			NOT HISPANIC OR LATINO	Positive	Stage IIA	16.52	LIVING
TCGA-D8-A1Y0			NOT HISPANIC OR LATINO	Negative	Stage IIIA	15.51	LIVING
TCGA-D8-A1Y1			NOT HISPANIC OR LATINO	Negative	Stage IIIA	9.92	DECEASED
TCGA-D8-A1Y2			NOT HISPANIC OR LATINO	Indeterminate	Stage IIA	14.22	LIVING
TCGA-D8-A1Y3			NOT HISPANIC OR LATINO	Indeterminate	Stage IIIA	14.13	LIVING
TCGA-D8-A27E			NOT HISPANIC OR LATINO	Negative	Stage IA	17.41	LIVING
TCGA-D8-A27F			NOT HISPANIC OR LATINO	Negative	Stage IIA	16.03	LIVING
TCGA-D8-A27G			NOT HISPANIC OR LATINO	Equivocal	Stage IIA	13.44	LIVING
TCGA-D8-A27H			NOT HISPANIC OR LATINO	Negative	Stage IIA	13.04	LIVING
TCGA-D8-A27I			NOT HISPANIC OR LATINO	Negative	Stage IIIA	14.42	LIVING
TCGA-D8-A27K			NOT HISPANIC OR LATINO	Negative	Stage IIB	48	LIVING
TCGA-D8-A27L			NOT HISPANIC OR LATINO	Negative	Stage IIIA	16.39	LIVING
TCGA-D8-A27M			NOT HISPANIC OR LATINO	Negative	Stage IA	13.47	LIVING
TCGA-D8-A27N			NOT HISPANIC OR LATINO	Positive	Stage IIIA	17.05	LIVING
TCGA-D8-A27P			NOT HISPANIC OR LATINO	Negative	Stage IA	1.61	LIVING
TCGA-D8-A27R			NOT HISPANIC OR LATINO	Equivocal	Stage IIIC	10.09	LIVING
TCGA-D8-A27T			NOT HISPANIC OR LATINO	Negative	Stage IIIC	13.07	LIVING
TCGA-D8-A27V			NOT HISPANIC OR LATINO	Negative	Stage IIA	12.52	LIVING
TCGA-D8-A3Z5			NOT HISPANIC OR LATINO	Negative	Stage IIIC	33.34	LIVING
TCGA-D8-A3Z6			NOT HISPANIC OR LATINO	Negative	Stage IIIC	18.5	LIVING
TCGA-D8-A4Z1			NOT HISPANIC OR LATINO	Negative	Stage IA	21.65	LIVING
TCGA-D8-A73U			NOT HISPANIC OR LATINO	Negative	Stage IIA	16.16	LIVING
TCGA-D8-A73W			NOT HISPANIC OR LATINO	Negative	Stage IIIA	12.65	DECEASED
TCGA-D8-A73X			NOT HISPANIC OR LATINO	Negative	Stage IIA	25.2	LIVING
TCGA-E2-A14U			NOT HISPANIC OR LATINO	Equivocal	Stage I	43.3	LIVING
TCGA-E2-A1IE			NOT HISPANIC OR LATINO	Equivocal	Stage IIB	77.6	LIVING
TCGA-E2-A1IF			NOT HISPANIC OR LATINO	Negative	Stage I	37.39	LIVING
TCGA-E2-A1IG			NOT HISPANIC OR LATINO	Negative	Stage IIB	70.3	LIVING
TCGA-E2-A1IH			NOT HISPANIC OR LATINO	Equivocal	Stage I	33.71	LIVING
TCGA-E2-A1II			NOT HISPANIC OR LATINO	Negative	Stage I	33.67	LIVING
TCGA-E2-A1IJ			NOT HISPANIC OR LATINO	Equivocal	Stage I	28.42	LIVING
TCGA-E2-A1IK			NOT HISPANIC OR LATINO	Negative	Stage IIA	59.13	LIVING
TCGA-E2-A1IL			NOT HISPANIC OR LATINO	Negative	Stage IIA	3.88	LIVING
TCGA-E2-A1IN			NOT HISPANIC OR LATINO	Negative	Stage I	22.17	LIVING
TCGA-E2-A1IO			NOT HISPANIC OR LATINO	Equivocal	Stage I	60.94	LIVING
TCGA-E2-A1IU			NOT HISPANIC OR LATINO	Negative	Stage IA	11.07	LIVING
TCGA-E2-A1L6			NOT HISPANIC OR LATINO	Negative	Stage IIA	54.14	LIVING
TCGA-E2-A1L7			NOT HISPANIC OR LATINO	Negative	Stage IIIA	60.32	LIVING
TCGA-E2-A1L8			NOT HISPANIC OR LATINO	Equivocal	Stage IIB	73.59	LIVING
TCGA-E2-A1L9			NOT HISPANIC OR LATINO	Negative	Stage IIA	19.65	LIVING
TCGA-E2-A1LA			NOT HISPANIC OR LATINO	Equivocal	Stage IIA	24.57	LIVING
TCGA-E2-A1LB			NOT HISPANIC OR LATINO	Positive	Stage IIB	75.76	LIVING
TCGA-E2-A1LE			NOT HISPANIC OR LATINO	Positive	Stage IIIC	28.88	DECEASED
TCGA-E2-A1LH			NOT HISPANIC OR LATINO	Negative	Stage I	106.67	LIVING
TCGA-E2-A1LI			NOT HISPANIC OR LATINO	Equivocal	Stage IIB	102.53	LIVING
TCGA-E2-A1LK			NOT HISPANIC OR LATINO	Equivocal	Stage IIIC	8.74	DECEASED
TCGA-E2-A1LL			NOT HISPANIC OR LATINO	Negative	Stage IIIA	43	LIVING
TCGA-E2-A1LS				Negative	Stage IA	52.69	LIVING
TCGA-E2-A2P5			NOT HISPANIC OR LATINO		Stage IIIC	26.97	DECEASED
TCGA-E2-A2P6			HISPANIC OR LATINO		Stage IIB	34.53	LIVING
TCGA-E2-A3DX			NOT HISPANIC OR LATINO		Stage IIIC	43.53	LIVING
TCGA-E2-A56Z			NOT HISPANIC OR LATINO	Equivocal	Stage IIB	8.28	LIVING
TCGA-E2-A570			NOT HISPANIC OR LATINO	Equivocal	Stage IB	30.58	LIVING
TCGA-E2-A572			NOT HISPANIC OR LATINO	Equivocal	Stage IIIA	39.68	LIVING
TCGA-E2-A573			NOT HISPANIC OR LATINO	Equivocal	Stage IA	34.89	LIVING
TCGA-E2-A574			NOT HISPANIC OR LATINO	Equivocal	Stage IIA	38.73	LIVING
TCGA-E2-A576			NOT HISPANIC OR LATINO	Equivocal	Stage IA	34.26	LIVING
TCGA-E2-A9RU			NOT HISPANIC OR LATINO	Equivocal	Stage IIIC	17.67	LIVING
TCGA-E9-A1N3			NOT HISPANIC OR LATINO		Stage IIIA	34.79	LIVING
TCGA-E9-A1N4			NOT HISPANIC OR LATINO	Positive	Stage IIIA	32.85	LIVING
TCGA-E9-A1N5			NOT HISPANIC OR LATINO	Positive	Stage IIB	36.79	LIVING
TCGA-E9-A1N6			NOT HISPANIC OR LATINO	Positive	Stage IIB	22.27	DECEASED
TCGA-E9-A1N8			NOT HISPANIC OR LATINO	Negative	Stage IIA	34.13	LIVING
TCGA-E9-A1N9			NOT HISPANIC OR LATINO	Positive	Stage IIA	36.17	LIVING
TCGA-E9-A1NA			NOT HISPANIC OR LATINO	Positive	Stage IIA	36.53	LIVING
TCGA-E9-A1ND			NOT HISPANIC OR LATINO	Positive	Stage IIB	41.59	LIVING
TCGA-E9-A1NE			NOT HISPANIC OR LATINO	Negative	Stage IIB	35.74	LIVING
TCGA-E9-A1NF			NOT HISPANIC OR LATINO	Negative	Stage IIA	35.22	DECEASED
TCGA-E9-A1NG			NOT HISPANIC OR LATINO	Negative	Stage IIA	25.82	DECEASED
TCGA-E9-A1NH			NOT HISPANIC OR LATINO	Negative	Stage IIB	18.92	LIVING
TCGA-E9-A1NI			NOT HISPANIC OR LATINO	Negative	Stage IIA	9.86	LIVING
TCGA-E9-A1QZ			NOT HISPANIC OR LATINO		Stage IIA	24.8	LIVING
TCGA-E9-A1R0			NOT HISPANIC OR LATINO		Stage IIA	28.25	LIVING
TCGA-E9-A1R2			NOT HISPANIC OR LATINO	Equivocal	Stage IIIC	34.92	LIVING
TCGA-E9-A1R3			NOT HISPANIC OR LATINO		Stage IIIC	2.56	LIVING
TCGA-E9-A1R4			NOT HISPANIC OR LATINO		Stage IA	6.11	LIVING
TCGA-E9-A1R5			NOT HISPANIC OR LATINO		Stage IA	3.02	LIVING
TCGA-E9-A1R6			NOT HISPANIC OR LATINO		Stage IIA	11.14	LIVING
TCGA-E9-A1R7			NOT HISPANIC OR LATINO		Stage IIA	48.19	LIVING
TCGA-E9-A1RA			NOT HISPANIC OR LATINO		Stage IA	44.97	LIVING
TCGA-E9-A1RB			NOT HISPANIC OR LATINO		Stage IIA	32.06	DECEASED
TCGA-E9-A1RC			NOT HISPANIC OR LATINO		Stage IIIC	40.21	LIVING
TCGA-E9-A1RD			NOT HISPANIC OR LATINO		Stage IIA	1.12	LIVING
TCGA-E9-A1RF			NOT HISPANIC OR LATINO		Stage IIIA	6.57	LIVING
TCGA-E9-A1RG			NOT HISPANIC OR LATINO		Stage IIIA	21.25	LIVING
TCGA-E9-A1RH			NOT HISPANIC OR LATINO		Stage IIA	46.55	LIVING
TCGA-E9-A226			NOT HISPANIC OR LATINO		Stage IIIA	34.43	DECEASED
TCGA-E9-A227			NOT HISPANIC OR LATINO	Negative	Stage IIB	32.03	LIVING
TCGA-E9-A228			NOT HISPANIC OR LATINO		Stage IIB	42.21	LIVING
TCGA-E9-A229			NOT HISPANIC OR LATINO		Stage IA	37.71	LIVING
TCGA-E9-A22A			NOT HISPANIC OR LATINO	Negative	Stage IIA	39.06	LIVING
TCGA-E9-A22D			NOT HISPANIC OR LATINO	Positive	Stage IIA	41	LIVING
TCGA-E9-A22E			NOT HISPANIC OR LATINO	Positive	Stage IIIA	41.69	LIVING
TCGA-E9-A22G			NOT HISPANIC OR LATINO	Positive	Stage IIA	40.7	LIVING
TCGA-E9-A22H			NOT HISPANIC OR LATINO	Positive	Stage IIB	40.47	LIVING
TCGA-E9-A245			NOT HISPANIC OR LATINO		Stage IIB		DECEASED
TCGA-E9-A248			NOT HISPANIC OR LATINO		Stage IIA	1.94	LIVING
TCGA-E9-A249			NOT HISPANIC OR LATINO		Stage IIA	7.13	LIVING
TCGA-E9-A24A			NOT HISPANIC OR LATINO		Stage IIA	24.54	LIVING
TCGA-E9-A295			NOT HISPANIC OR LATINO	Positive	Stage IIA	12.32	LIVING
TCGA-E9-A2JS			NOT HISPANIC OR LATINO		Stage IIB	29.7	DECEASED
TCGA-E9-A2JT			NOT HISPANIC OR LATINO		Stage IIA	9.46	LIVING
TCGA-E9-A3HO			NOT HISPANIC OR LATINO		Stage IIA	38.04	LIVING
TCGA-E9-A3Q9			NOT HISPANIC OR LATINO	Indeterminate	Stage IIIC	32.88	LIVING
TCGA-E9-A3QA			NOT HISPANIC OR LATINO		Stage IIA	30.16	LIVING
TCGA-E9-A3X8			NOT HISPANIC OR LATINO	Positive	Stage IIB	30.42	LIVING
TCGA-E9-A54X			NOT HISPANIC OR LATINO	Negative	Stage IA	23.88	LIVING
TCGA-E9-A54Y			NOT HISPANIC OR LATINO	Negative	Stage IIIA	23.82	LIVING
TCGA-E9-A5FK			NOT HISPANIC OR LATINO	Negative	Stage IIIC	26.68	LIVING
TCGA-E9-A5UO			NOT HISPANIC OR LATINO		Stage IIA	25.79	LIVING
TCGA-E9-A6HE			NOT HISPANIC OR LATINO	Negative	Stage IIIC	27.83	LIVING
TCGA-EW-A1IW			HISPANIC OR LATINO	Positive	Stage IIB	12.19	LIVING
TCGA-EW-A1IX			HISPANIC OR LATINO	Negative	Stage IIA	39.68	LIVING
TCGA-EW-A1IY			NOT HISPANIC OR LATINO	Negative	Stage I	8.48	LIVING
TCGA-EW-A1IZ			NOT HISPANIC OR LATINO	Negative	Stage IIIA	18.2	LIVING
TCGA-EW-A1J1			HISPANIC OR LATINO	Negative	Stage IIB	18.89	LIVING
TCGA-EW-A1J2			NOT HISPANIC OR LATINO	Negative		13.24	LIVING
TCGA-EW-A1J3			HISPANIC OR LATINO	Positive	Stage IA	16.56	LIVING
TCGA-EW-A1J5			NOT HISPANIC OR LATINO	Negative	Stage IIB	15.67	LIVING
TCGA-EW-A1J6			HISPANIC OR LATINO	Negative	Stage I	28.75	LIVING
TCGA-EW-A1OV			HISPANIC OR LATINO	Negative	Stage IIB	25.92	LIVING
TCGA-EW-A1OW			3 Point Scale		N0	9f55d963-2c1d-4886-980e-edff099babf5	22.8
TCGA-EW-A1OX			HISPANIC OR LATINO	Negative	Stage IIA	29.93	LIVING
TCGA-EW-A1OY			HISPANIC OR LATINO	Negative	Stage IIA	29.83	LIVING
TCGA-EW-A1P0			NOT HISPANIC OR LATINO	Negative	Stage IIB	41.1	LIVING
TCGA-EW-A1P1			HISPANIC OR LATINO	Equivocal	Stage IIIC	39.75	LIVING
TCGA-EW-A1P3			NOT HISPANIC OR LATINO	Negative	Stage IIA	52.92	LIVING
TCGA-EW-A1P4			HISPANIC OR LATINO	Negative	Stage IIA	29.8	LIVING
TCGA-EW-A1P5			NOT HISPANIC OR LATINO	Negative	Stage IIB	23.09	LIVING
TCGA-EW-A1P6			HISPANIC OR LATINO	Negative	Stage IIB	18.46	LIVING
TCGA-EW-A1P7			HISPANIC OR LATINO	Equivocal	Stage IIA	30.06	LIVING
TCGA-EW-A1P8			NOT HISPANIC OR LATINO	Negative	Stage IIIC	7.85	DECEASED
TCGA-EW-A1PA			HISPANIC OR LATINO	Negative	Stage IIB	18.89	LIVING
TCGA-EW-A1PB			NOT HISPANIC OR LATINO	Negative	Stage IIIA	19.97	LIVING
TCGA-EW-A1PC			NOT HISPANIC OR LATINO	Negative	Stage IIB	6.14	LIVING
TCGA-EW-A1PD			HISPANIC OR LATINO	Equivocal	Stage IIA	13.93	LIVING
TCGA-EW-A1PE			HISPANIC OR LATINO	Negative	Stage IIA	10.51	LIVING
TCGA-EW-A1PF			HISPANIC OR LATINO	Negative	Stage IA	14.42	LIVING
TCGA-EW-A1PG			HISPANIC OR LATINO	Equivocal	Stage IIB	34.53	LIVING
TCGA-EW-A1PH			HISPANIC OR LATINO	Negative	Stage IIA	19.94	LIVING
TCGA-EW-A2FR			NOT HISPANIC OR LATINO	Equivocal	Stage IIIC	54.96	LIVING
TCGA-EW-A2FS			NOT HISPANIC OR LATINO	Negative	Stage IIB	52.69	LIVING
TCGA-EW-A2FV			HISPANIC OR LATINO	Negative	Stage IIIC	25.89	LIVING
TCGA-EW-A2FW			HISPANIC OR LATINO	Negative	Stage IIA	22.08	LIVING
TCGA-EW-A3E8			HISPANIC OR LATINO	Negative	Stage IIB	34	LIVING
TCGA-EW-A3U0			NOT HISPANIC OR LATINO	Negative	Stage IIIA	17.48	LIVING
TCGA-EW-A423			HISPANIC OR LATINO	Negative	Stage IIA	17.51	LIVING
TCGA-EW-A424			HISPANIC OR LATINO	Positive	Stage IIIA	23.49	LIVING
TCGA-EW-A6S9			NOT HISPANIC OR LATINO	Positive	Stage IIA	15.21	LIVING
TCGA-EW-A6SA			NOT HISPANIC OR LATINO	Negative	Stage II	16.75	LIVING
TCGA-EW-A6SB			NOT HISPANIC OR LATINO	Negative	Stage II	24.97	LIVING
TCGA-EW-A6SC			NOT HISPANIC OR LATINO	Negative	Stage IIA	31.27	LIVING
TCGA-GI-A2C8			NOT HISPANIC OR LATINO	Negative	Stage IIIB	7.39	LIVING
TCGA-GM-A2D9			NOT HISPANIC OR LATINO		Stage I	59.53	DECEASED
TCGA-GM-A2DA			NOT HISPANIC OR LATINO	Equivocal	Stage IIB	216.59	DECEASED
TCGA-GM-A2DB			NOT HISPANIC OR LATINO	Negative	Stage IIA	79.04	LIVING
TCGA-GM-A2DC			NOT HISPANIC OR LATINO		Stage IIA	83.28	LIVING
TCGA-GM-A2DD			NOT HISPANIC OR LATINO	Equivocal	Stage I	74.97	LIVING
TCGA-GM-A2DH			NOT HISPANIC OR LATINO	Negative	Stage I	72.04	LIVING
TCGA-GM-A2DI			NOT HISPANIC OR LATINO		Stage I	85.09	LIVING
TCGA-GM-A2DK			NOT HISPANIC OR LATINO	Negative	Stage I	86.89	LIVING
TCGA-GM-A2DL			NOT HISPANIC OR LATINO	Negative	Stage I	115.6	LIVING
TCGA-GM-A2DM			HISPANIC OR LATINO	Negative	Stage IIA	105.98	LIVING
TCGA-GM-A2DN			NOT HISPANIC OR LATINO	Negative	Stage IIA	101.54	LIVING
TCGA-GM-A2DO			NOT HISPANIC OR LATINO	Negative	Stage I	85.28	LIVING
TCGA-GM-A3NW			NOT HISPANIC OR LATINO	Equivocal	Stage IIA	110.41	LIVING
TCGA-GM-A3NY			NOT HISPANIC OR LATINO	Negative	Stage IIB	38.17	LIVING
TCGA-GM-A3XG			NOT HISPANIC OR LATINO	Negative	Stage IIIA	43.69	LIVING
TCGA-GM-A3XN			NOT HISPANIC OR LATINO	Negative	Stage IIIA	66.33	LIVING
TCGA-GM-A4E0			NOT HISPANIC OR LATINO		Stage IIIC	71.98	LIVING
TCGA-GM-A5PV			NOT HISPANIC OR LATINO		Stage IIB	13.53	LIVING
TCGA-GM-A5PX			NOT HISPANIC OR LATINO	Negative	Stage IIB	18.1	LIVING
TCGA-HN-A2NL				Negative	Stage IIA	2.6	LIVING
TCGA-HN-A2OB				Negative	Stage IIB	62.42	DECEASED
TCGA-JL-A3YW			NOT HISPANIC OR LATINO	Positive	Stage IIB	11.83	LIVING
TCGA-JL-A3YX			NOT HISPANIC OR LATINO	Positive	Stage IIA	11.56	LIVING
TCGA-LD-A66U			NOT HISPANIC OR LATINO	Negative	Stage IIB	21.22	LIVING
TCGA-LD-A74U			NOT HISPANIC OR LATINO	Negative	Stage IIIC	13.21	LIVING
TCGA-LD-A7W5			NOT HISPANIC OR LATINO	Negative	Stage IIIC	7.1	LIVING
TCGA-LD-A7W6			NOT HISPANIC OR LATINO	Negative	Stage IIB	13.27	LIVING
TCGA-LD-A9QF			NOT HISPANIC OR LATINO	Positive	Stage IA	10.61	LIVING
TCGA-LL-A440			NOT HISPANIC OR LATINO	Equivocal	Stage IA	24.93	LIVING
TCGA-LL-A441			NOT HISPANIC OR LATINO	Negative	Stage IA	32.72	LIVING
TCGA-LL-A442			NOT HISPANIC OR LATINO	Equivocal	Stage IIA	29.2	LIVING
TCGA-LL-A50Y			NOT HISPANIC OR LATINO	Equivocal	Stage IIA	25.03	LIVING
TCGA-LL-A5YL			NOT HISPANIC OR LATINO	Positive	Stage IIB	17.05	LIVING
TCGA-LL-A5YN			NOT HISPANIC OR LATINO	Equivocal	Stage IIA	14.68	LIVING
TCGA-LL-A5YO			NOT HISPANIC OR LATINO	Negative	Stage IA	14.45	LIVING
TCGA-LL-A6FP			NOT HISPANIC OR LATINO	Equivocal	Stage IIA	22.24	LIVING
TCGA-LL-A6FQ			NOT HISPANIC OR LATINO	Negative	Stage IIIA	2.63	LIVING
TCGA-LL-A73Y			NOT HISPANIC OR LATINO	Negative	Stage IA	15.67	LIVING
TCGA-LL-A73Z			NOT HISPANIC OR LATINO	Equivocal	Stage IV	7.46	DECEASED
TCGA-LL-A740			NOT HISPANIC OR LATINO	Equivocal	Stage IA	14.49	LIVING
TCGA-LL-A7T0			NOT HISPANIC OR LATINO	Positive	Stage IIB	12.35	LIVING
TCGA-LL-A9Q3			NOT HISPANIC OR LATINO	Positive	Stage IIIC	17.48	LIVING
TCGA-LQ-A4E4			NOT HISPANIC OR LATINO		Stage IIIA	27.89	LIVING
TCGA-MS-A51U			NOT HISPANIC OR LATINO	Negative	Stage IIB	22.37	LIVING
TCGA-OK-A5Q2				Negative	Stage II	2.1	LIVING
TCGA-OL-A5D6			NOT HISPANIC OR LATINO		Stage IIA	36.27	DECEASED
TCGA-OL-A5D7			NOT HISPANIC OR LATINO		Stage IIA	58.48	LIVING
TCGA-OL-A5D8			NOT HISPANIC OR LATINO		Stage IIB	31.96	LIVING
TCGA-OL-A5DA			NOT HISPANIC OR LATINO		Stage IIA	58.57	LIVING
TCGA-OL-A5RU					Stage IIA	40.05	LIVING
TCGA-OL-A5RV					Stage IIIC	34.89	LIVING
TCGA-OL-A5RW					Stage IIA	36.33	LIVING
TCGA-OL-A5RX					Stage IA	28.84	LIVING
TCGA-OL-A5RY					Stage IIA	24.7	LIVING
TCGA-OL-A5RZ					Stage IA	22.31	LIVING
TCGA-OL-A5S0					Stage IIB	20.37	LIVING
TCGA-OL-A66H			NOT HISPANIC OR LATINO		Stage IB		LIVING
TCGA-OL-A66I			NOT HISPANIC OR LATINO		Stage IIA	23.46	LIVING
TCGA-OL-A66J			NOT HISPANIC OR LATINO		Stage I	65.57	LIVING
TCGA-OL-A66K			NOT HISPANIC OR LATINO	Equivocal	Stage IIA	41.89	DECEASED
TCGA-OL-A66L			NOT HISPANIC OR LATINO		Stage IA	42.74	LIVING
TCGA-OL-A66N			NOT HISPANIC OR LATINO		Stage IIIC	26.02	LIVING
TCGA-OL-A66O			NOT HISPANIC OR LATINO		Stage IIB	17.35	LIVING
TCGA-OL-A66P			NOT HISPANIC OR LATINO		Stage IIA	14.06	LIVING
TCGA-OL-A6VO			NOT HISPANIC OR LATINO	Negative	Stage IA	28.19	LIVING
TCGA-OL-A6VQ			NOT HISPANIC OR LATINO		Stage IIA	19.71	LIVING
TCGA-OL-A6VR			NOT HISPANIC OR LATINO	Negative	Stage IA	40.08	LIVING
TCGA-OL-A97C			NOT HISPANIC OR LATINO		Stage IIB	8.9	LIVING
TCGA-PE-A5DC			NOT HISPANIC OR LATINO	Positive	Stage IIIA	46.98	DECEASED
TCGA-PE-A5DD			NOT HISPANIC OR LATINO	Positive	Stage IIA	64.16	LIVING
TCGA-PL-A8LX			NOT HISPANIC OR LATINO		Stage IV	0.16	LIVING
TCGA-PL-A8LY			NOT HISPANIC OR LATINO		Stage IIB	0.26	LIVING
TCGA-PL-A8LZ			NOT HISPANIC OR LATINO		Stage IIIB	9.92	LIVING
TCGA-S3-A6ZF			NOT HISPANIC OR LATINO	Equivocal	Stage IIA	18.79	LIVING
TCGA-S3-A6ZG			NOT HISPANIC OR LATINO	Negative	Stage IIB	18.46	LIVING
TCGA-S3-A6ZH			NOT HISPANIC OR LATINO	Equivocal	Stage IIIC	21.06	LIVING
TCGA-S3-AA0Z			NOT HISPANIC OR LATINO	Equivocal	Stage IIB	20.66	LIVING
TCGA-S3-AA10			NOT HISPANIC OR LATINO	Negative	Stage IIA	19.25	LIVING
TCGA-S3-AA11			NOT HISPANIC OR LATINO	Equivocal	Stage IIA	13.83	LIVING
TCGA-S3-AA12			NOT HISPANIC OR LATINO	Negative	Stage IIIA	18.86	LIVING
TCGA-S3-AA14			NOT HISPANIC OR LATINO	Positive	Stage I	17.38	LIVING
TCGA-S3-AA15			NOT HISPANIC OR LATINO	Negative	Stage IIB	17.25	LIVING
TCGA-UL-AAZ6			NOT HISPANIC OR LATINO	Positive	Stage IIA	17.02	LIVING
TCGA-UU-A93S			NOT HISPANIC OR LATINO	Positive	Stage IV	3.81	DECEASED
TCGA-V7-A7HQ			NOT HISPANIC OR LATINO		Stage IIIA	66.79	LIVING
TCGA-W8-A86G			NOT HISPANIC OR LATINO	Negative	Stage IIA	11.4	LIVING
TCGA-WT-AB41			NOT HISPANIC OR LATINO		Stage IIB	52.92	LIVING
TCGA-WT-AB44			NOT HISPANIC OR LATINO	Negative	Stage IA	29.01	LIVING
TCGA-XX-A899			NOT HISPANIC OR LATINO	Negative	Stage IIIA	15.34	LIVING
TCGA-XX-A89A			NOT HISPANIC OR LATINO	Negative	Stage IIB	16.03	LIVING
TCGA-Z7-A8R5			NOT HISPANIC OR LATINO	Negative	Stage IIIA	107.98	LIVING
TCGA-Z7-A8R6			NOT HISPANIC OR LATINO	Negative	Stage I	106.96	LIVING

## Sheet: The MBCProject
Patient ID	Amp-650 status	MedR Diagnostic HER2 IHC	MedR Diagnostic Grade	MedR Stage at Diagnosis
MBCProject_2pt4t9cA	Gain	N/A	N/A	N/A
MBCProject_4DIpSBFV	Gain	UNKNOWN	II INTERMEDIATE GRADE (MODERATELY DIFFERENTIATED)	4
MBCProject_BOHWtZT8	Gain	UNKNOWN	UNKNOWN	4
MBCProject_BVHET8iq	Gain	UNKNOWN	III HIGH GRADE (POORLY DIFFERENTIATED)	2
MBCProject_d5CbUNTb	Gain	UNKNOWN	III HIGH GRADE (POORLY DIFFERENTIATED)	2
MBCProject_K7f6fdUz	Gain	3+	II INTERMEDIATE GRADE (MODERATELY DIFFERENTIATED)	4
MBCProject_kQTqIOSP	Gain	N/A	N/A	N/A
MBCProject_rvULI3TV	Gain	0	II INTERMEDIATE GRADE (MODERATELY DIFFERENTIATED)	4
MBCProject_LVSjf8h7	x-Deep Deletion	UNKNOWN	I LOW GRADE (WELL DIFFERENTIATED)	1
MBCProject_0aTBfPcG		2+	III HIGH GRADE (POORLY DIFFERENTIATED)	3B
MBCProject_1ps2hZH8		UNKNOWN	II INTERMEDIATE GRADE (MODERATELY DIFFERENTIATED)	4
MBCProject_1qhlIasw		1+	II INTERMEDIATE GRADE (MODERATELY DIFFERENTIATED)	3
MBCProject_27uAugT4		UNKNOWN	III HIGH GRADE (POORLY DIFFERENTIATED)	3
MBCProject_2kS5fYc1		2+	III HIGH GRADE (POORLY DIFFERENTIATED)	4
MBCProject_2ViLiZS8		2+	I LOW GRADE (WELL DIFFERENTIATED)	2A
MBCProject_2WCGcxuk		N/A	N/A	N/A
MBCProject_2Wf9hPtA		N/A	N/A	N/A
MBCProject_3jhES9fq		UNKNOWN	I-II	4
MBCProject_3LI1TNs3		3+	III HIGH GRADE (POORLY DIFFERENTIATED)	4
MBCProject_3MUnT7Ty		0	UNKNOWN	2
MBCProject_3vhkhAcY		N/A	N/A	N/A
MBCProject_43UpSwhz		UNKNOWN	UNKNOWN	UNKNOWN
MBCProject_4MF1FlFQ		1+	III HIGH GRADE (POORLY DIFFERENTIATED)	4
MBCProject_4OIOfAt9		1+	III HIGH GRADE (POORLY DIFFERENTIATED)	4
MBCProject_4vC6Fgio		1+	III HIGH GRADE (POORLY DIFFERENTIATED)	3
MBCProject_57iLiJIl		UNKNOWN	UNKNOWN	UNKNOWN
MBCProject_5gHasou8		N/A	N/A	N/A
MBCProject_5jSPs9fl		UNKNOWN	III HIGH GRADE (POORLY DIFFERENTIATED)	2
MBCProject_5vTpUpCv		N/A	N/A	N/A
MBCProject_6JhKimhv		N/A	N/A	N/A
MBCProject_6QhZF6ur		1+	III HIGH GRADE (POORLY DIFFERENTIATED)	UNKNOWN
MBCProject_6vTVHzur		N/A	N/A	N/A
MBCProject_6Yt3czsW		N/A	N/A	N/A
MBCProject_6zfRF2fl		N/A	N/A	N/A
MBCProject_70CxiQFk		UNKNOWN	II INTERMEDIATE GRADE (MODERATELY DIFFERENTIATED)	1
MBCProject_74CYIyHw		3+	II INTERMEDIATE GRADE (MODERATELY DIFFERENTIATED)	4
MBCProject_7AC8CoUL		1+	III HIGH GRADE (POORLY DIFFERENTIATED)	3C
MBCProject_7JtRIPI2		1+	II INTERMEDIATE GRADE (MODERATELY DIFFERENTIATED)	3
MBCProject_7OcOivcV		1+	I LOW GRADE (WELL DIFFERENTIATED)	3
MBCProject_7of5i3hp		0	III HIGH GRADE (POORLY DIFFERENTIATED)	4
MBCProject_7VFnIqfw		UNKNOWN	III HIGH GRADE (POORLY DIFFERENTIATED)	2
MBCProject_7wCjtKIW		N/A	N/A	N/A
MBCProject_7XFmtytw		UNKNOWN	III HIGH GRADE (POORLY DIFFERENTIATED)	2
MBCProject_8bfWIQu1		N/A	N/A	N/A
MBCProject_99CdCOHm		UNKNOWN	UNKNOWN	3A
MBCProject_9JI1fwuX		UNKNOWN	I LOW GRADE (WELL DIFFERENTIATED)	4
MBCProject_9RtxtGUO		N/A	N/A	N/A
MBCProject_AJF3tVc8		N/A	N/A	N/A
MBCProject_Ali6SAHL		N/A	N/A	N/A
MBCProject_AqtYu0IW		UNKNOWN	III HIGH GRADE (POORLY DIFFERENTIATED)	2
MBCProject_AwukckTD		N/A	N/A	N/A
MBCProject_AzCnt3sL		3+	III HIGH GRADE (POORLY DIFFERENTIATED)	4
MBCProject_B7f5hRfD		N/A	N/A	N/A
MBCProject_bAi0Slsx		3+	III HIGH GRADE (POORLY DIFFERENTIATED)	4
MBCProject_beTYUZij		N/A	N/A	N/A
MBCProject_bpunhmim		UNKNOWN	II INTERMEDIATE GRADE (MODERATELY DIFFERENTIATED)	4
MBCProject_briXiduE		0	II INTERMEDIATE GRADE (MODERATELY DIFFERENTIATED)	UNKNOWN
MBCProject_brTys8Hl		UNKNOWN	II INTERMEDIATE GRADE (MODERATELY DIFFERENTIATED)	2A
MBCProject_BVCVuGhl		1+	I LOW GRADE (WELL DIFFERENTIATED)	1
MBCProject_bvHXCoTY		UNKNOWN	III HIGH GRADE (POORLY DIFFERENTIATED)	4
MBCProject_BvsPhwI1		UNKNOWN	I LOW GRADE (WELL DIFFERENTIATED)	UNKNOWN
MBCProject_DDUmIZuW		UNKNOWN	II INTERMEDIATE GRADE (MODERATELY DIFFERENTIATED)	2
MBCProject_DWTkcWCW		N/A	N/A	N/A
MBCProject_DxibF0hM		1+	I LOW GRADE (WELL DIFFERENTIATED)	4
MBCProject_DximH6Cn		1+	III HIGH GRADE (POORLY DIFFERENTIATED)	2B
MBCProject_e4SaTnIW		UNKNOWN	II INTERMEDIATE GRADE (MODERATELY DIFFERENTIATED)	4
MBCProject_EBTBIGFy		3+	III HIGH GRADE (POORLY DIFFERENTIATED)	1
MBCProject_EkHAIECZ		N/A	N/A	N/A
MBCProject_ePi1smiM		1+	III HIGH GRADE (POORLY DIFFERENTIATED)	3
MBCProject_epUYsdCE		UNKNOWN	UNKNOWN	4
MBCProject_ErfKfJt0		2+	II INTERMEDIATE GRADE (MODERATELY DIFFERENTIATED)	2
MBCProject_EWubi6hd		N/A	N/A	N/A
MBCProject_eXSVsxUm		1+	II INTERMEDIATE GRADE (MODERATELY DIFFERENTIATED)	4
MBCProject_gASyuQSl		UNKNOWN	I LOW GRADE (WELL DIFFERENTIATED)	1A
MBCProject_gdIlF4hG		N/A	N/A	N/A
MBCProject_gjhMuoha		1+	II INTERMEDIATE GRADE (MODERATELY DIFFERENTIATED)	1
MBCProject_gKsRsqTR		UNKNOWN	UNKNOWN	4
MBCProject_GKu6TliY		1+	I LOW GRADE (WELL DIFFERENTIATED)	4
MBCProject_glf3CWFa		N/A	N/A	N/A
MBCProject_goSDCjUM		UNKNOWN	II INTERMEDIATE GRADE (MODERATELY DIFFERENTIATED)	1
MBCProject_gotjfgf0		3+	II INTERMEDIATE GRADE (MODERATELY DIFFERENTIATED)	4
MBCProject_GouMi0U1		0	II INTERMEDIATE GRADE (MODERATELY DIFFERENTIATED)	4
MBCProject_GpizsQiW		N/A	N/A	N/A
MBCProject_GvHkH2Hk		1+	II INTERMEDIATE GRADE (MODERATELY DIFFERENTIATED)	4
MBCProject_Gxhdtafa		N/A	N/A	N/A
MBCProject_j2F2sQC0		UNKNOWN	UNKNOWN	3
MBCProject_JBh5TjcM		UNKNOWN	III HIGH GRADE (POORLY DIFFERENTIATED)	4
MBCProject_jEhBHrS2		UNKNOWN	III HIGH GRADE (POORLY DIFFERENTIATED)	3
MBCProject_Jeu1F5cz		UNKNOWN	III HIGH GRADE (POORLY DIFFERENTIATED)	2A
MBCProject_JGCBTpH1		1+	II INTERMEDIATE GRADE (MODERATELY DIFFERENTIATED)	4
MBCProject_JGcLUJiA		N/A	N/A	N/A
MBCProject_JKTZhEUe		3+	UNKNOWN	4
MBCProject_jmfDfEs8		N/A	N/A	N/A
MBCProject_JpCASlSG		N/A	N/A	N/A
MBCProject_K0UDUnFE		UNKNOWN	UNKNOWN	1
MBCProject_k4hlFwFg		UNKNOWN	III HIGH GRADE (POORLY DIFFERENTIATED)	1
MBCProject_kAFQF3t6		3+	II INTERMEDIATE GRADE (MODERATELY DIFFERENTIATED)	4
MBCProject_kduys9h5		UNKNOWN	III HIGH GRADE (POORLY DIFFERENTIATED)	4
MBCProject_KGs1fxH2		2+	II INTERMEDIATE GRADE (MODERATELY DIFFERENTIATED)	2
MBCProject_KphMt4F9		UNKNOWN	III HIGH GRADE (POORLY DIFFERENTIATED)	3
MBCProject_kRC3tlcA		UNKNOWN	III HIGH GRADE (POORLY DIFFERENTIATED)	2
MBCProject_kwS1CXSR		2+	II INTERMEDIATE GRADE (MODERATELY DIFFERENTIATED)	4
MBCProject_kzuMSZIW		1+	I LOW GRADE (WELL DIFFERENTIATED)	1A
MBCProject_LDCbC8t9		N/A	N/A	N/A
MBCProject_lGCMIGT0		N/A	II INTERMEDIATE GRADE (MODERATELY DIFFERENTIATED)	2A
MBCProject_lJflt3UR		N/A	N/A	N/A
MBCProject_LnHAS5T0		1+	II INTERMEDIATE GRADE (MODERATELY DIFFERENTIATED)	2A
MBCProject_LPHKFauY		N/A	N/A	N/A
MBCProject_lqSlSztO		N/A	N/A	N/A
MBCProject_lQtMtjFR		N/A	N/A	N/A
MBCProject_LvS2IvIy		3+	II INTERMEDIATE GRADE (MODERATELY DIFFERENTIATED)	2
MBCProject_lXCmTEuv		1+	II INTERMEDIATE GRADE (MODERATELY DIFFERENTIATED)	2
MBCProject_m1fOs2FL		N/A	N/A	N/A
MBCProject_m9SNc1Iq		N/A	N/A	N/A
MBCProject_MlheH1iY		3+	III HIGH GRADE (POORLY DIFFERENTIATED)	3A
MBCProject_mMhdcrh5		N/A	N/A	N/A
MBCProject_MmSBTJtJ		N/A	N/A	N/A
MBCProject_mrhKt1Ue		0	III HIGH GRADE (POORLY DIFFERENTIATED)	2
MBCProject_mrIQIdsx		UNKNOWN	N/A	3A
MBCProject_MYuoCmI7		N/A	N/A	N/A
MBCProject_N4srsKsr		UNKNOWN	UNKNOWN	4
MBCProject_NDIbs9i6		UNKNOWN	III HIGH GRADE (POORLY DIFFERENTIATED)	2
MBCProject_nEcXsyfj		N/A	N/A	N/A
MBCProject_nkU3hDhB		N/A	N/A	N/A
MBCProject_nwIeUoSD		UNKNOWN	I LOW GRADE (WELL DIFFERENTIATED)	UNKNOWN
MBCProject_NzHBsOtg		N/A	N/A	N/A
MBCProject_nZHYc4Ie		UNKNOWN	UNKNOWN	3
MBCProject_O8u9SjuW		UNKNOWN	II INTERMEDIATE GRADE (MODERATELY DIFFERENTIATED)	UNKNOWN
MBCProject_oNI6SXtq		N/A	N/A	N/A
MBCProject_oqupfDu7		N/A	N/A	N/A
MBCProject_OwuoTVhg		0-1+	II INTERMEDIATE GRADE (MODERATELY DIFFERENTIATED)	3A
MBCProject_oZT8clio		3+	III HIGH GRADE (POORLY DIFFERENTIATED)	2A
MBCProject_p1CQTdIg		3+	III HIGH GRADE (POORLY DIFFERENTIATED)	1
MBCProject_P2CMUEiX		UNKNOWN	III HIGH GRADE (POORLY DIFFERENTIATED)	4
MBCProject_PASlTyTy		UNKNOWN	UNKNOWN	UNKNOWN
MBCProject_pktAIxFb		UNKNOWN	II INTERMEDIATE GRADE (MODERATELY DIFFERENTIATED)	4
MBCProject_PkTDsOSa		N/A	N/A	N/A
MBCProject_pMcWcrtZ		1+	II INTERMEDIATE GRADE (MODERATELY DIFFERENTIATED)	4
MBCProject_PXcjFYIo		0	UNKNOWN	4
MBCProject_pyhbI1H5		3+	III HIGH GRADE (POORLY DIFFERENTIATED)	4
MBCProject_PzUBH7I3		1+	II INTERMEDIATE GRADE (MODERATELY DIFFERENTIATED)	3
MBCProject_QbiZiytx		0	I LOW GRADE (WELL DIFFERENTIATED)	2
MBCProject_QJFdf8hQ		N/A	N/A	N/A
MBCProject_qmu6TYto		UNKNOWN	II INTERMEDIATE GRADE (MODERATELY DIFFERENTIATED)	3A
MBCProject_QNs8uGhM		N/A	N/A	N/A
MBCProject_qQSACYuv		N/A	N/A	N/A
MBCProject_RJf1h2Sp		UNKNOWN	II INTERMEDIATE GRADE (MODERATELY DIFFERENTIATED)	4
MBCProject_rJHBiKTl		UNKNOWN	I LOW GRADE (WELL DIFFERENTIATED)	4
MBCProject_RKf1frsr		1+	III HIGH GRADE (POORLY DIFFERENTIATED)	4
MBCProject_rMHPsbIq		UNKNOWN	II INTERMEDIATE GRADE (MODERATELY DIFFERENTIATED)	4
MBCProject_rmSBIguN		UNKNOWN	II INTERMEDIATE GRADE (MODERATELY DIFFERENTIATED)	4
MBCProject_VbfASefz		UNKNOWN	II INTERMEDIATE GRADE (MODERATELY DIFFERENTIATED)	4
MBCProject_VQfmS0fK		UNKNOWN	UNKNOWN	2
MBCProject_VrsMsqTb		3+	II INTERMEDIATE GRADE (MODERATELY DIFFERENTIATED)	3
MBCProject_W2CQswiv		N/A	N/A	N/A
MBCProject_W4FBsLSx		N/A	N/A	N/A
MBCProject_W5ceiLi0		N/A	N/A	N/A
MBCProject_W9hmcWcz		N/A	N/A	N/A
MBCProject_wAiri7fp		1+	UNKNOWN	4
MBCProject_wKuwTYhK		N/A	N/A	N/A
MBCProject_wKuZuQS1		UNKNOWN	II INTERMEDIATE GRADE (MODERATELY DIFFERENTIATED)	4
MBCProject_WYHpfXf1		N/A	N/A	N/A
MBCProject_wzCxuoio		N/A	N/A	N/A
MBCProject_x4cLHdhw		N/A	N/A	N/A
MBCProject_xBfJfri9		0	II INTERMEDIATE GRADE (MODERATELY DIFFERENTIATED)	4
MBCProject_xlhkS5CG		N/A	N/A	N/A
MBCProject_XmiOUMSm		2+	II INTERMEDIATE GRADE (MODERATELY DIFFERENTIATED)	4
MBCProject_XVHkUVTb		N/A	N/A	N/A
MBCProject_y2F3IgIE		N/A	N/A	N/A
MBCProject_Y7fYC1iG		UNKNOWN	III HIGH GRADE (POORLY DIFFERENTIATED)	2
MBCProject_Y7iLIOU0		N/A	N/A	N/A
MBCProject_Y8H6SghO		2+	II INTERMEDIATE GRADE (MODERATELY DIFFERENTIATED)	4
MBCProject_ygcMFgCR		N/A	N/A	N/A
MBCProject_YNTyfDfq		3+	III HIGH GRADE (POORLY DIFFERENTIATED)	4
MBCProject_yZSnSluK		1+	III HIGH GRADE (POORLY DIFFERENTIATED)	3A
MBCProject_zatdFvhp		N/A	N/A	N/A
MBCProject_ZdudUNFZ		UNKNOWN	III HIGH GRADE (POORLY DIFFERENTIATED)	2
MBCProject_ZeTySaU3		2+	III HIGH GRADE (POORLY DIFFERENTIATED)	2A
MBCProject_ZPHRs3Uw		3+	II INTERMEDIATE GRADE (MODERATELY DIFFERENTIATED)	3
MBCProject_zyt5TKFB		3+	III HIGH GRADE (POORLY DIFFERENTIATED)	4
